# Supplementary material for: Dynamic evolution in the key honey bee pathogen deformed wing virus: Novel insights into virulence and competition using reverse genetics
Source: PLoS Biol. 2019 Oct 10;17(10):e3000502. doi: 10.1371/journal.pbio.3000502 (PMC6805011; doi:10.1371/journal.pbio.3000502)
Supplement: S1 Table — NCBI Sequence Read Archive accession SRP135682, https://www.ncbi.nlm.nih.gov/sra/SRP135682. NCBI, The National Center for Biotechnology Information; NGS, next-generation sequencing. (XLSX) [file pbio.3000502.s009.xlsx]

## Sheet: Extended Data Table 1
S1 Table. NGS libraries. NCBI Sequence Read Archive accession SRP135682. https://www.ncbi.nlm.nih.gov/sra/SRP135682
NGS Library ID	Sample (location, year, treatment, description)	Number of bees in the sample	Total NGS reads	Total DWV-A reads	Proportion of DWV-A reads	Average DWV-A coverage	Average Shannon's diversity				Number of RP5S (GB45730) mRNA reads	Number of actin (GB44311) mRNA reads	DWV coverage normalised to RPS5 mRNA coverage	DWV coverage normalised to actin mRNA coverage
							Part of 5' UTR (1- 469)	LP region (1167-1797)	CP region (1798-4642)	NS region (4643-9847)
B2_PBS	USA 2010, TX colony B2, PBS-injected, 5 d.p.i, pool of 8 pupae	Pool of 8 bees	20353326	3906878	0.191953	67986.4	0.0129742	0.0324007	0.0119755	0.012768	16769	23086	14.8187	18.7371
B5_PBS	USA 2010, TX colony B5, PBS-injected, 5 d.p.i, pool of 8 pupae	Pool of 8 bees	21329637	537285	0.0251896	9143	0.0129615	0.0311888	0.010755	0.0119757	16300	39789	2.09654	1.49507
G2_PBS	USA 2010, TX colony G2, PBS-injected, 5 d.p.i, pool of 8 pupae	Pool of 8 bees	20262882	6602211	0.325828	111172	0.00794423	0.0205278	0.00782562	0.00880838	11834	28829	35.4849	25.356
G5_PBS	USA 2010, TX colony G2, PBS-injected, 5 d.p.i, pool of 8 pupae	Pool of 8 bees	21171418	5370972	0.25369	90612	0.00853273	0.0258685	0.0101028	0.0113047	10295	17643	33.1828	33.7055
B2_Hem	USA 2010, TX colony B2, MD DWV extract-injected, 5 d.p.i, pool of 8 pupae	Pool of 8 bees	25758539	13803868	0.535895	234478	0.0122562	0.0313654	0.0105108	0.0120426	10074	14658	87.1535	104.267
B5_Hem	USA 2010, TX colony B5, MD DWV extract-injected, 5 d.p.i, pool of 8 pupae	Pool of 8 bees	26174631	355596	0.0135855	6138	0.0159415	0.0283292	0.0102643	0.0112411	15033	36288	1.50452	1.08496
G2_Hem	USA 2010, TX colony G2, MD DWV extract-injected, 5 d.p.i, pool of 8 pupae	Pool of 8 bees	23093341	489638	0.0212026	8686	0.00710065	0.0197173	0.00720238	0.00752486	19456	22225	1.60069	2.43923
G5_Hem	USA 2010, TX colony G2, MD DWV extract-injected, 5 d.p.i, pool of 8 pupae	Pool of 8 bees	25064445	2899295	0.115674	50677	0.0145774	0.0333083	0.0115774	0.0129562	1453	1566	126.915	204.984
V99_VIROCT15	USA 2015, virus particles from a Varroa-infested MD colony	Pool of 50 bees	14493557	14258748	0.983799	178884	0.0197977	0.0370464	0.0152867	0.0187114	44	28	20611.7	56382.4
V52_Pupa15	USA 2015, Individual Varroa-exposed pupa	Individual bee	14802198	845852	0.0571437	7205	0.0145172	0.0398373	0.0123107	0.01367	10623	7148	5.06446	13.1018
V56_Pupa15	USA 2015, Individual Varroa-exposed pupa	Individual bee	12279416	7848563	0.639164	84493	0.00957989	0.0357839	0.0100752	0.0121131	2218	1696	225.068	512.371
V57_Puap15	USA 2015, Individual Varroa-exposed pupa	Individual bee	12222618	227910	0.0186466	1020	0.0155345	0.0416572	0.0157152	0.0180122	9502	6586	1.52558	3.83144
V62_Pupa15	USA 2015, Individual Varroa-exposed pupa	Individual bee	15106803	4955503	0.328031	53936	0.0136459	0.031801	0.0125903	0.0143572	700	563	450.273	974.54
V113_WT15_0	USA 2017, Individual pupa injected with WT Virus USA 2015 (time 0)	Individual bee	15005400	91891	0.00612386	312	0.00934371	0.0387953	0.0145143	0.0180697	12102	30742	0.48295	0.330949
V114_WT15_3	USA 2017, Individual pupa injected with WT Virus USA 2015 (3 d.p.i.)	Individual bee	15197712	4441740	0.292264	52597	0.0214137	0.0444043	0.0175629	0.0185783	4189	8406	67.4418	58.5038
V31_PBS	USA 2017, Individual pupa injected with PBS (3 d.p.i.)	Individual bee	14218987	71662	0.00503988	244	0.00968145	0.0422177	0.0155757	0.0186728	10197	18349	0.446995	0.432411
V22_304TR	USA 2017, Individual pupa Injected with RNA in vitro transcript DWV-304 (3 d.p.i.)	Individual bee	14544608	9220056	0.633916	100455	0.00207312	0.00293522	0.00226938	0.00239837	3181	4062	184.355	251.312
V25_306TR	USA 2017, Individual pupa Injected with RNA in vitro transcript DWV-306 (3 d.p.i.)	Individual bee	16146256	8977865	0.556034	94308	0.00233402	0.00384511	0.00258565	0.00245717	3460	5774	165.038	172.154
V16_422TR	USA 2017, Individual pupa Injected with RNA in vitro transcript DWV-422 (3 d.p.i.)	Individual bee	12418288	8780187	0.707037	92353	0.00314769	0.00505547	0.00354883	0.00360752	2110	4735	264.672	205.307
V19_702TR	USA 2017, Individual pupa Injected with RNA in vitro transcript DWV-702 (3 d.p.i.)	Individual bee	17015837	11235045	0.66027	128164	0.00239817	0.00359439	0.00250108	0.0029458	2622	8107	272.539	153.439
V21_703TR	USA 2017, Individual pupa Injected with RNA in vitro transcript DWV-703 (3 d.p.i.)	Individual bee	13475777	5833812	0.432911	63883	0.00225674	0.00306935	0.00217812	0.0023074	3482	4736	106.564	136.383
V39_304EX0	USA 2017, Individual pupa injected with clonal extract DWV-304 (time 0)	Individual bee	13259014	82134	0.00619458	319	0.00547226	0.0343076	0.0132866	0.0160576	9680	15044	0.539677	0.604477
V42_304EX3	USA 2017, Individual pupa injected with clonal extract DWV-304 (3 d.p.i.)	Individual bee	10893891	4297075	0.394448	47348	0.00168084	0.00244685	0.00191578	0.00191453	4257	9473	64.203	50.2233
V115_A0	USA 2017, Individual pupa injected with clonal extract DWV-304 (time 0)	Individual bee	15469416	101176	0.00654039	396	0.00596726	0.0267377	0.0100157	0.013679	10748	23550	0.598737	0.475671
V116_A3	USA 2017, Individual pupa injected with clonal extract DWV-304 (3 d.p.i.)	Individual bee	43692546	23225706	0.531571	278749	0.000991936	0.00509686	0.00209863	0.001972	6360	11642	232.273	220.883
V35_306EX0	USA 2017, Individual pupa injected with clonal extract DWV-306 (time 0)	Individual bee	12063624	76340	0.00632812	160	0.0018624	0.00259056	0.00268538	0.00287727	7436	12408	0.652978	0.681194
V38_306EX3	USA 2017, Individual pupa injected with clonal extract 306 (3 d.p.i.)	Individual bee	10965571	5526594	0.503995	59290	0.00105442	0.00162748	0.0011016	0.00112724	4162	8489	84.9541	72.5043
V119_C0	USA 2017, Individual pupa injected with clonal extract DWV-422 (time 0)	Individual bee	22457101	216483	0.00963985	737	0.00424231	0.022578	0.00868077	0.00924076	17223	25040	0.799468	0.957215
V120_C3	USA 2017, Individual pupa injected with clonal extract DWV-422 (3 d.p.i.)	Individual bee	20617644	12376493	0.600286	158725	0.00178298	0.012328	0.00527343	0.00399721	6092	9160	129.218	149.597
V121_D0	USA 2017, Individual pupa injected with clonal extract DWV-702 (time 0)	Individual bee	22358686	190577	0.00852362	304	0.00760523	0.0438028	0.0145548	0.0163125	14780	21446	0.820129	0.983885
V122_D3	USA 2017, Individual pupa injected with clonal extract DWV-702 (3 d.p.i.)	Individual bee	24678941	5519537	0.223654	69798	0.0102294	0.0204243	0.00654402	0.00948452	2828	5389	124.139	113.4
V123_E0	USA 2017, Individual pupa injected with clonal extract DWV-703 (time 0)	Individual bee	30782348	248087	0.00805939	744	0.0110532	0.044093	0.0142196	0.015762	23098	31875	0.683149	0.861735
V124_E3	USA 2017, Individual pupa injected with clonal extract DWV-703 (3 d.p.i.)	Individual bee	22805941	13316559	0.583907	155978	0.0102369	0.0346475	0.0100427	0.0110803	6360	11642	133.174	126.644
V111_ABCDE_0	USA 2017, Individual pupa injected with clonal five clonal extracts (time 0)	Individual bee	15693061	101620	0.00647547	439	0.00708544	0.0382576	0.0124395	0.0166221	9715	24201	0.665308	0.464907
V112_ABCDE_3	USA 2017, Individual pupa injected with clonal five clonal extracts (3 d.p.i.)	Individual bee	16399709	8305400	0.506436	98971	0.00396611	0.0369987	0.0118155	0.01337	6429	10121	82.1681	90.8568
V101_AB3	USA 2017, Individual pupa, clone-derived extracts 304+306 (3 d.p.i.)	Individual bee	14185021	8014004	0.564962	98265	0.0029958	0.0157258	0.0101919	0.00809829	4236	10350	120.332	85.7293
V102_AC3	Individual pupa, mixed infection, clone-derived extracts 304+422 (3 d.p.i.)	Individual bee	11677213	7548237	0.646407	91858	0.00338583	0.0233082	0.00685159	0.00864771	2476	6689	193.901	124.941
V103_AD3	USA 2017, Individual pupa, mixed infection, clone-derived extracts 304+702 (3 d.p.i.)	Individual bee	12650033	7197906	0.569003	87489	0.0032341	0.0176381	0.00473993	0.00893196	4301	8524	106.444	93.4938
V104_AE3	USA 2017, Individual pupa, clone-derived extracts 304+703 (3 d.p.i.)	Individual bee	12751417	7712164	0.604808	91311	0.00336942	0.0201409	0.00516068	0.00987632	4456	9284	110.082	91.9732
V105_BC3	USA 2017, Individual pupa, clone-derived extracts 306+422 (3 d.p.i.)	Individual bee	15289261	7748568	0.506798	94409	0.00377819	0.0249173	0.0114212	0.00928691	4277	8071	115.231	106.295
V106_BD3	USA 2017, Individual pupa, clone-derived extracts 306+702 (3 d.p.i.)	Individual bee	15854347	7728414	0.487463	93794	0.00430207	0.0297302	0.0109476	0.0111532	6089	9303	80.7292	91.9788
V107_BE3	USA 2017, Individual pupa, clone-derived extracts 306+703 (3 d.p.i.)	Individual bee	12811928	6187674	0.482962	76777	0.0057609	0.0345147	0.0125621	0.0116872	4731	6150	83.188	111.397
V108_CD3	USA 2017, Individual pupa, clone-derived extracts 422+702 (3 d.p.i.)	Individual bee	12682426	5051973	0.398344	60324	0.00454027	0.0242183	0.00607881	0.00785307	2260	3986	142.18	140.328
V109_CE3	USA 2017, Individual pupa, clone-derived extracts 422+703 (3 d.p.i.)	Individual bee	15016212	7766737	0.517223	90171	0.00662541	0.0322965	0.0103466	0.0111341	5271	9452	93.7199	90.9777
V110_DE3	USA 2017, Individual pupa, clone-derived extracts 702+703 (3 d.p.i.)	Individual bee	14637307	7973527	0.54474	94490	0.00333148	0.00967304	0.00647305	0.0110916	5393	9987	94.0386	88.3966
