# Supplementary material for: Dynamic evolution in the key honey bee pathogen deformed wing virus: Novel insights into virulence and competition using reverse genetics
Source: PLoS Biol. 2019 Oct 10;17(10):e3000502. doi: 10.1371/journal.pbio.3000502 (PMC6805011; doi:10.1371/journal.pbio.3000502)
Supplement: S2 Table — DWV, deformed wing virus; NGS, next-generation sequencing; NS, nonstructural; RdRp, RNA-dependent RNA polymerase. (XLSX) [file pbio.3000502.s010.xlsx]

## Sheet: Sheet1
S2 Table. NGS summary and average Shannon's diversity of the non-structural (NS) and RdRp regions of the US and UK DWV populations.
NGS Library ID	Sample (location, year, treatment, description)	Number of bees in the sample	Total NGS reads	Total DWV reads	Proportion of DWV reads	Average DWV-A coverage in the NS region*	Average Shannon's diversity of the NS region*	Average Shannon's diversity of the RdRp fragment **
B2_PBS	USA 2010, TX colony B2, PBS-injected, 5 d.p.i, pool of 8 pupae	Pool of 8 bees	20353326	3906878	0.191953	100926	0.0133409	0.0244349
B5_PBS	USA 2010, TX colony B5, PBS-injected, 5 d.p.i, pool of 8 pupae	Pool of 8 bees	21329637	537285	0.0251896	12634	0.0125807	0.0282884
G2_PBS	USA 2010, TX colony G2, PBS-injected, 5 d.p.i, pool of 8 pupae	Pool of 8 bees	20262882	6602211	0.325828	146901	0.0094087	0.017189
G5_PBS	USA 2010, TX colony G2, PBS-injected, 5 d.p.i, pool of 8 pupae	Pool of 8 bees	21171418	5370972	0.25369	124542	0.0121807	0.0184815
B2_Hem	USA 2010, TX colony B2, MD DWV extract-injected, 5 d.p.i, pool of 8 pupae	Pool of 8 bees	25758539	13803868	0.535895	399764	0.0126462	0.0285602
B5_Hem	USA 2010, TX colony B5, MD DWV extract-injected, 5 d.p.i, pool of 8 pupae	Pool of 8 bees	26174631	355596	0.0135855	9419	0.011755	0.0263579
G2_Hem	USA 2010, TX colony G2, MD DWV extract-injected, 5 d.p.i, pool of 8 pupae	Pool of 8 bees	23093341	489638	0.0212026	17706	0.00779101	0.0176141
G5_Hem	USA 2010, TX colony G2, MD DWV extract-injected, 5 d.p.i, pool of 8 pupae	Pool of 8 bees	25064445	2899295	0.115674	88413	0.0135509	0.0316062
V99_VIROCT15	USA 2015, virus particles from a Varroa-infested MD colony, pool of 50 pupae	Pool of 50 bees	14493557	14258748	0.983799	257802	0.0201533	0.0270512
V52_Pupa15	USA 2015, Individual Varroa-exposed pupa	Individual bee	14802198	845852	0.0571437	11086	0.014614	0.0211725
V56_Pupa15	USA 2015, Individual Varroa-exposed pupa	Individual bee	12279416	7848563	0.639164	118097	0.012802	0.0161821
V57_Puap15	USA 2015, Individual Varroa-exposed pupa	Individual bee	12222618	227910	0.0186466	1670	0.0191984	0.0291243
V62_Pupa15	USA 2015, Individual Varroa-exposed pupa	Individual bee	15106803	4955503	0.328031	85857	0.0150704	0.0222191
V113_WT15_0	USA 2017, Individual pupa injected with WT Virus USA 2015 (time 0)	Individual bee	15005400	91891	0.00612386	459	0.019442	0.0271129
V114_WT15_3	USA 2017, Individual pupa injected with WT Virus USA 2015 (3 d.p.i.)	Individual bee	15197712	4441740	0.292264	73607	0.0200122	0.0189472
V31_PBS	USA 2017, Individual pupa injected with PBS (3 d.p.i.)	Individual bee	14218987	71662	0.00503988	366	0.0199434	0.0278334
V22_304TR	USA 2017, Individual pupa Injected with RNA in vitro transcript DWV-306 (3 d.p.i.)	Individual bee	14544608	9220056	0.633916	148167	0.00237793	0.00251066
V25_306TR	USA 2017, Individual pupa Injected with RNA in vitro transcript DWV-304 (3 d.p.i.)	Individual bee	16146256	8977865	0.556034	163088	0.00243322	0.00249883
V16_422TR	USA 2017, Individual pupa Injected with RNA in vitro transcript DWV-422 (3 d.p.i.)	Individual bee	12418288	8780187	0.707037	135621	0.0036163	0.00403499
V19_702TR	USA 2017, Individual pupa Injected with RNA in vitro transcript DWV-702 (3 d.p.i.)	Individual bee	17015837	11235045	0.66027	181453	0.00298664	0.00323064
V21_703TR	USA 2017, Individual pupa Injected with RNA in vitro transcript DWV-703 (3 d.p.i.)	Individual bee	13475777	5833812	0.432911	99546	0.00228314	0.00225018
V39_304EX0	USA 2017, Individual pupa injected with clonal extract DWV-304 (time 0)	Individual bee	13259014	82134	0.00619458	458	0.0174723	0.0255025
V42_304EX3	USA 2017, Individual pupa injected with clonal extract DWV-304 (3 d.p.i.)	Individual bee	10893891	4297075	0.394448	58992	0.00189529	0.00234466
V115_A0	USA 2017, Individual pupa injected with clonal extract DWV-304 (time 0)	Individual bee	15469416	101176	0.00654039	555	0.0146417	0.0238726
V116_A3	USA 2017, Individual pupa injected with clonal extract DWV-304 (3 d.p.i.)	Individual bee	43692546	23225706	0.531571	355419	0.00199546	0.000933276
V35_306EX0	USA 2017, Individual pupa injected with clonal extract DWV-306 (time 0)	Individual bee	12063624	76340	0.00632812	227	0.00299776	0.00594839
V38_306EX3	USA 2017, Individual pupa injected with clonal extract 306 (3 d.p.i.)	Individual bee	10965571	5526594	0.503995	83712	0.00112243	0.000950608
V119_C0	USA 2017, Individual pupa injected with clonal extract DWV-422 (time 0)	Individual bee	22457101	216483	0.00963985	990	0.00981794	0.0115592
V120_C3	USA 2017, Individual pupa injected with clonal extract DWV-422 (3 d.p.i.)	Individual bee	20617644	12376493	0.600286	211874	0.00419287	0.00506819
V121_D0	USA 2017, Individual pupa injected with clonal extract DWV-702 (time 0)	Individual bee	22358686	190577	0.00852362	454	0.017474	0.0237571
V122_D3	USA 2017, Individual pupa injected with clonal extract DWV-702 (3 d.p.i.)	Individual bee	24678941	5519537	0.223654	95380	0.0100018	0.0143696
V123_E0	USA 2017, Individual pupa injected with clonal extract DWV-703 (time 0)	Individual bee	30782348	248087	0.00805939	1074	0.0165259	0.0198376
V124_E3	USA 2017, Individual pupa injected with clonal extract DWV-703 (3 d.p.i.)	Individual bee	22805941	13316559	0.583907	220521	0.0113811	0.0124737
V111_ABCDE_0	USA 2017, Individual pupa injected with clonal five clonal extracts (time 0)	Individual bee	15693061	101620	0.00647547	608	0.0179135	0.0254494
V112_ABCDE_3	USA 2017, Individual pupa injected with clonal five clonal extracts (3 d.p.i.)	Individual bee	16399709	8305400	0.506436	143769	0.0144013	0.0241984
V101_AB3	USA 2017, Individual pupa, clone-derived extracts 304+306 (3 d.p.i.)	Individual bee	14185021	8014004	0.564962	126279	0.00801022	0.017869
V102_AC3	Individual pupa, mixed infection, clone-derived extracts 304+422 (3 d.p.i.)	Individual bee	11677213	7548237	0.646407	116861	0.00938384	0.013862
V103_AD3	USA 2017, Individual pupa, mixed infection, clone-derived extracts 304+702 (3 d.p.i.)	Individual bee	12650033	7197906	0.569003	115521	0.00973745	0.0162675
V104_AE3	USA 2017, Individual pupa, clone-derived extracts 304+703 (3 d.p.i.)	Individual bee	12751417	7712164	0.604808	119703	0.0108951	0.0176922
V105_BC3	USA 2017, Individual pupa, clone-derived extracts 306+422 (3 d.p.i.)	Individual bee	15289261	7748568	0.506798	119634	0.00946564	0.0168217
V106_BD3	USA 2017, Individual pupa, clone-derived extracts 306+702 (3 d.p.i.)	Individual bee	15854347	7728414	0.487463	132019	0.0113843	0.0225454
V107_BE3	USA 2017, Individual pupa, clone-derived extracts 306+703 (3 d.p.i.)	Individual bee	12811928	6187674	0.482962	102472	0.0120675	0.0224933
V108_CD3	USA 2017, Individual pupa, clone-derived extracts 422+702 (3 d.p.i.)	Individual bee	12682426	5051973	0.398344	81600	0.0084177	0.0083879
V109_CE3	USA 2017, Individual pupa, clone-derived extracts 422+703 (3 d.p.i.)	Individual bee	15016212	7766737	0.517223	125081	0.012006	0.0107929
V110_DE3	USA 2017, Individual pupa, clone-derived extracts 702+703 (3 d.p.i.)	Individual bee	14637307	7973527	0.54474	127125	0.0124078	0.013699
UK -A1***	UK-2013, Control individual pupa 1	Individual bee	9547808	11393	0.00119326	145	0.0147618	0.00894749
UK-A3 ***	UK-2013, Control individual pupa 2	Individual bee	11220389	9518	0.000848277	114	0.0138854	0.00643833
UK-B1 ***	UK-2013, PBS-injected pupa 1	Individual bee	10023675	9096	0.000907452	105	0.0148919	0.00783519
UK-B2 ***	UK-2013, PBS-injected pupa 2	Individual bee	8879869	5868	0.000660821	65	0.0142667	0.0116981
UK-F3 ***	UK-2013, Asymptomatic nurse honey bee 1	Individual bee	7804034	10959	0.00140427	161	0.0151614	0.0084556
UK-F7 ***	UK-2013, Asymptomatic nurse honey bee 2	Individual bee	9303612	7411	0.000796572	97	0.0154217	0.0159045
UK-E7 ***	UK-2013, Symptomatic nurse honey bee 1	Individual bee	8843179	6545702	0.740198	109827	0.000108641	0.000181083
UK-E8 ***	UK-2013, Symptomatic nurse honey bee 2	Individual bee	9916092	7079206	0.713911	121984	0.00053895	0.0045784
UK-E10 ***	UK-2013, Symptomatic nurse honey bee 3	Individual bee	8818728	5292455	0.600138	96343	0.00290777	0.0112167
UK-E11 ***	UK-2013, Symptomatic nurse honey bee 4	Individual bee	9481873	8300474	0.875404	151734	0.0112748	0.00523782
UK-INJ4 ***	UK-2013, Virus injected pupa 1 (3 d.p.i.)	Individual bee	8615229	766065	0.0889199	10648	0.00456555	0.00147496
UK-INJ5 ***	UK-2013, Virus injected pupa 2 (3 d.p.i.)	Individual bee	9802303	1389160	0.141718	21613	0.00428688	0.00129564
UK-INJ6 ***	UK-2013, Virus injected pupa 3 (3 d.p.i.)	Individual bee	8769585	935460	0.106671	13509	0.00460775	0.00163804
UK-VIR2 ***	UK-2013, Virus preparation, 50 honey bee pupae	Pool of 50 bees	6746101	340345	0.0504506	3508	0.00543331	0.00173601
* NS region of DWV genome, positions 5500-9847 nt. Analyzed in Ryabov et al. PLoS Pathogens, 10, e1004230 (2014).
** RdRp region of DWV genome, positions 8671-8770 nt. Analyzed in Martin et al., Sceince 336, 1404-1306 (2012).
*** UK 2013 NGS libraries samples, Ryabov et al., PLoS Pathogens, 10, e1004230 (2014).
