# Supplementary material for: Dynamic evolution in the key honey bee pathogen deformed wing virus: Novel insights into virulence and competition using reverse genetics
Source: PLoS Biol. 2019 Oct 10;17(10):e3000502. doi: 10.1371/journal.pbio.3000502 (PMC6805011; doi:10.1371/journal.pbio.3000502)
Supplement: S3 Table — Pearson’s correlation for Shannon's diversity profiles for a 100-nt window. The degree of shade indicates the correlation coefficients: no shade, below 0.5; light shade, above 0.5–0.7; medium shade, from 0.7 to 0.9; and dark shade, above 0.9. DWV, deformed wing virus. (XLSX) [file pbio.3000502.s011.xlsx]

## Sheet: Extended Data Table 2
S3 Table. Comparison of the distribution of divergent nucleotides in DWV populations. Pearson correlation for Shannon's diversity profiles for a 100 nt window. The degree of shade indicate the correlation coefficients: no shade - below 0.5, light shade - above 0.5 to 0.7, medium shade - from 0.7 to 0.9, dark shade - above 0.9.
NGS library ID		B2_PBS	B5_PBS	G2_PBS	G5_PBS	B2_Hem	B5_Hem	G2_Hem	G5_Hem	V52_ Pupa15	V56_ Pupa15	V57_ Puap15	V62_ Pupa15	V99_VIROCT15	V22_ 304TR	V25_ 306TR	V16_ 422TR	V19_ 702TR	V21_ 703TR	V39_ 304EX0	V42_ 304EX3	V31_ PBS	V114_ WT15_3	V112_ ABCDE_3	Theoretic 5 cloned US DWV
B2_PBS	USA 2010, TX colony B2, PBS-injected, 5 dpi, pool of 8 pupae		0.968435	0.902822	0.825596	0.988666	0.962302	0.971544	0.983984	0.743248	0.699845	0.73327	0.66386	0.692157	0.114386	0.296964	0.401998	0.192743	0.248476	0.584424	0.084201	0.675381	0.708993	0.610067	0.581333
B5_PBS	USA 2010, TX colony B5, PBS-injected, 5 dpi, pool of 8 pupae	0.968435		0.896979	0.807769	0.976976	0.989936	0.947409	0.974357	0.733107	0.684827	0.728492	0.666227	0.682764	0.116236	0.292892	0.409338	0.204674	0.258258	0.588013	0.1047	0.664472	0.689714	0.602365	0.577142
G2_PBS	USA 2010, TX colony G2, PBS-injected, 5 dpi, pool of 8 pupae	0.902822	0.896979		0.893786	0.907193	0.883968	0.874422	0.896811	0.644042	0.58575	0.638782	0.586653	0.627578	0.0847058	0.234135	0.348419	0.192511	0.193907	0.522243	0.0539927	0.5918	0.628885	0.537662	0.518797
G5_PBS	USA 2010, TX colony G2, PBS-injected, 5 dpi, pool of 8 pupae	0.825596	0.807769	0.893786		0.822699	0.817991	0.81375	0.812522	0.594062	0.545366	0.587752	0.528742	0.566603	0.0479319	0.225385	0.317482	0.191975	0.169615	0.46468	0.0296015	0.540745	0.600988	0.497581	0.493158
B2_Hem	USA 2010, TX colony B2, MD DWV extract-injected, 5 dpi, pool of 8 pupae	0.988666	0.976976	0.907193	0.822699		0.972567	0.969604	0.99622	0.738385	0.692542	0.735785	0.669441	0.692185	0.104119	0.288359	0.403443	0.193232	0.252291	0.578724	0.0818155	0.675308	0.703069	0.613118	0.586851
B5_Hem	USA 2010, TX colony B5, MD DWV extract-injected, 5 dpi, pool of 8 pupae	0.962302	0.989936	0.883968	0.817991	0.972567		0.964705	0.967175	0.702653	0.657942	0.699215	0.64634	0.645159	0.112644	0.304601	0.402598	0.198833	0.258981	0.558027	0.110715	0.635977	0.662632	0.578976	0.554555
G2_Hem	USA 2010, TX colony G2, MD DWV extract-injected, 5 dpi, pool of 8 pupae	0.971544	0.947409	0.874422	0.81375	0.969604	0.964705		0.959246	0.682087	0.654376	0.676674	0.630922	0.612795	0.113553	0.321224	0.399165	0.178922	0.248491	0.536256	0.116986	0.623699	0.639392	0.573478	0.545234
G5_Hem	USA 2010, TX colony G2, MD DWV extract-injected, 5 dpi, pool of 8 pupae	0.983984	0.974357	0.896811	0.812522	0.99622	0.967175	0.959246		0.748428	0.701353	0.741325	0.671826	0.701708	0.105946	0.288363	0.408154	0.193053	0.256522	0.575101	0.0857372	0.6765	0.711801	0.612218	0.583
V52_Pupa15	USA 2015, Individual Varroa-exposed pupa	0.743248	0.733107	0.644042	0.594062	0.738385	0.702653	0.682087	0.748428		0.866918	0.954933	0.888164	0.915819	0.23744	0.371304	0.480335	0.342768	0.318524	0.809772	0.169368	0.864323	0.852208	0.803353	0.770057
V56_Pupa15	USA 2015, Individual Varroa-exposed pupa	0.699845	0.684827	0.58575	0.545366	0.692542	0.657942	0.654376	0.701353	0.866918		0.829327	0.745332	0.805267	0.208128	0.303891	0.413773	0.266162	0.277466	0.726253	0.152677	0.777493	0.787075	0.718644	0.681216
V57_Puap15	USA 2015, Individual Varroa-exposed pupa	0.73327	0.728492	0.638782	0.587752	0.735785	0.699215	0.676674	0.741325	0.954933	0.829327		0.886762	0.951254	0.260235	0.3983	0.513636	0.42913	0.37004	0.865007	0.183587	0.921231	0.848038	0.863186	0.837768
V62_Pupa15	USA 2015, Individual Varroa-exposed pupa	0.66386	0.666227	0.586653	0.528742	0.669441	0.64634	0.630922	0.671826	0.888164	0.745332	0.886762		0.804509	0.27083	0.362427	0.480905	0.362989	0.334915	0.727972	0.259709	0.735897	0.711332	0.673145	0.639104
V99_VIROCT15	USA 2015, virus particles from a Varroa-infested MD colony	0.692157	0.682764	0.627578	0.566603	0.692185	0.645159	0.612795	0.701708	0.915819	0.805267	0.951254	0.804509		0.242542	0.330587	0.443616	0.427589	0.332927	0.840642	0.125427	0.894551	0.88202	0.827168	0.804116
V22_304TR	USA 2017, Individual pupa Injected with RNA in vitro transcript DWV-304 (3 dpi)	0.114386	0.116236	0.0847058	0.0479319	0.104119	0.112644	0.113553	0.105946	0.23744	0.208128	0.260235	0.27083	0.242542		0.784638	0.754099	0.766371	0.813731	0.336017	0.881323	0.270286	0.156719	0.301193	0.24023
V25_306TR	USA 2017, Individual pupa Injected with RNA in vitro transcript DWV-306 (3 dpi)	0.296964	0.292892	0.234135	0.225385	0.288359	0.304601	0.321224	0.288363	0.371304	0.303891	0.3983	0.362427	0.330587	0.784638		0.737564	0.767346	0.837621	0.424194	0.737374	0.404319	0.300511	0.472208	0.440642
V16_422TR	USA 2017, Individual pupa Injected with RNA in vitro transcript DWV-422 (3 dpi)	0.401998	0.409338	0.348419	0.317482	0.403443	0.402598	0.399165	0.408154	0.480335	0.413773	0.513636	0.480905	0.443616	0.754099	0.737564		0.706225	0.736583	0.52197	0.694647	0.52509	0.389382	0.555154	0.5105
V19_702TR	USA 2017, Individual pupa Injected with RNA in vitro transcript DWV-702 (3 dpi)	0.192743	0.204674	0.192511	0.191975	0.193232	0.198833	0.178922	0.193053	0.342768	0.266162	0.42913	0.362989	0.427589	0.766371	0.767346	0.706225		0.819737	0.462439	0.696985	0.419781	0.296512	0.442353	0.42861
V21_703TR	USA 2017, Individual pupa Injected with RNA in vitro transcript DWV-703 (3 dpi)	0.248476	0.258258	0.193907	0.169615	0.252291	0.258981	0.248491	0.256522	0.318524	0.277466	0.37004	0.334915	0.332927	0.813731	0.837621	0.736583	0.819737		0.374374	0.75028	0.363547	0.269669	0.41184	0.377019
V39_304EX0	USA 2017, Individual pupa injected with clonal extract DWV-304 (time 0)	0.584424	0.588013	0.522243	0.46468	0.578724	0.558027	0.536256	0.575101	0.809772	0.726253	0.865007	0.727972	0.840642	0.336017	0.424194	0.52197	0.462439	0.374374		0.263319	0.923897	0.718545	0.90035	0.888898
V42_304EX3	USA 2017, Individual pupa injected with clonal extract DWV-304 (3 dpi)	0.084201	0.1047	0.0539927	0.0296015	0.0818155	0.110715	0.116986	0.0857372	0.169368	0.152677	0.183587	0.259709	0.125427	0.881323	0.737374	0.694647	0.696985	0.75028	0.263319		0.160241	0.0444074	0.198585	0.14471
V31_PBS	USA 2017, Individual pupa injected with PBS (3 dpi)	0.675381	0.664472	0.5918	0.540745	0.675308	0.635977	0.623699	0.6765	0.864323	0.777493	0.921231	0.735897	0.894551	0.270286	0.404319	0.52509	0.419781	0.363547	0.923897	0.160241		0.803727	0.937848	0.927189
V114_WT15_3	USA 2017, Individual pupa injected with WT Virus USA 2015 (3 dpi)	0.708993	0.689714	0.628885	0.600988	0.703069	0.662632	0.639392	0.711801	0.852208	0.787075	0.848038	0.711332	0.88202	0.156719	0.300511	0.389382	0.296512	0.269669	0.718545	0.0444074	0.803727		0.737208	0.694932
V112_ABCDE_3	USA 2017, Individual pupa injected with clonal five clonal extracts (3 dpi)	0.610067	0.602365	0.537662	0.497581	0.613118	0.578976	0.573478	0.612218	0.803353	0.718644	0.863186	0.673145	0.827168	0.301193	0.472208	0.555154	0.442353	0.41184	0.90035	0.198585	0.937848	0.737208		0.982537
Theoretical 5 cloned US DWV	Theoretical profile for the five cloned US DWV isolates, equal proportions of each	0.581333	0.577142	0.518797	0.493158	0.586851	0.554555	0.545234	0.583	0.770057	0.681216	0.837768	0.639104	0.804116	0.24023	0.440642	0.5105	0.42861	0.377019	0.888898	0.14471	0.927189	0.694932	0.982537
