# Supplementary material for: Dynamic evolution in the key honey bee pathogen deformed wing virus: Novel insights into virulence and competition using reverse genetics
Source: PLoS Biol. 2019 Oct 10;17(10):e3000502. doi: 10.1371/journal.pbio.3000502 (PMC6805011; doi:10.1371/journal.pbio.3000502)
Supplement: S4 Table — DWV, deformed wing virus. (XLSX) [file pbio.3000502.s012.xlsx]

## Sheet: Supplementary Table 3
S4 Table. Synonymous and nonsynonymous substitutions in the infectious DWV clones.
Codon	Amino acid (GenBank Acc. MG831200 )	Tested US DWV infectious clones only (n=5)			DWV-A sequences (n=26), only for codons divervent between five infectious clones)			Comment
		Synonymous substitutions (dS)	Non-synonymous substitutions (dN)	Putative positive selection, dS/dN<1	Synonymous substitutions (dS)	Non-synonymous substitutions (dN)	Putative positive selection, dS/dN<1
2	A	0.6	0	-	0.47	0	-
3	F	0.6	0	-	0.51	0	-
5	C	0.4	0	-	0.08	0	-
8	L	0.6	0	-	0.49	0	-
9	S	0.6	0	-	0.49	0	-
12	A	0.6	0	-	0.21	0	-
18	S	0.6	0	-	0.27	0	-
21	C	0	1.2	+	0	0.89	+	Putative positive selection
28	A	0	0.6	+	0	0.49	+	Putative positive selection
31	A	0.6	0	-	0.44	0	-
37	I	0.6	0	-	0.37	0	-
42	L	0.4	0	-	0.3	0	-
47	M	0	0.6	+	0	0.52	+	Putative positive selection
48	R	0.6	0	-	0.37	0	-
53	V	0.6	0.6	-	0.44	0.47	+
54	G	0	0.4	+	0.32	0.35	+	Putative positive selection
66	A	0	0.4	+	0.08	0.08	-
77	N	0.4	0	-	0.44	0	-
81	T	0	0.4	+	0	0.08	+	Putative positive selection
86	A	0.6	0	-	0.49	0	-
89	C	0.6	0	-	0.49	0	-
90	T	0	0.4	+	0	0.08	+	Putative positive selection
92	R	0.6	0	-	0.44	0	-
94	I	0.4	0	-	0.47	0	-
97	H	0.4	0.8	+	0.08	0.36	+	Putative positive selection
98	S	0.4	0.4	-	0.15	0.08	-
109	L	0.6	0	-	0.49	0	-
111	S	0	0.4	+	0.41	0.08	-
113	K	0.4	0	-	0.15	0	-
123	L	0	1.1	+	0	0.49	+	Putative positive selection
124	T	0	0.4	+	0	0.15	+	Putative positive selection
126	K	0.4	0	-	0.15	0	-
128	P	0.4	0	-	0.15	0	-
130	Y	0.4	0	-	0.15	0	-
131	T	0.4	0	-	0.47	0	-
133	V	0.4	0	-	0.15	0	-
134	C	0.4	0	-	0.08	0	-
136	K	0.4	0	-	0.08	0	-
142	T	0.6	0	-	0.47	0	-
157	S	0.6	0	-	0.51	0	-
160	L	0.4	0	-	0.21	0	-
167	I	0	0.4	+	0	0.51	+	Putative positive selection
182	I	0	0.6	+	0	0.44	+	Putative positive selection
190	E	0	0.4	+	0.04	0.52	+	Putative positive selection
193	L	0.4	0	-	0.15	0	-
220	D	0.4	0	-	0.08	0	-
229	K	0.4	0	-	0.15	0	-
249	V	0	0.4	+	0	0.08	+	Putative positive selection
265	Y	0.4	0	-	0.15	0	-
279	V	0.4	0	-	0.15	0	-
293	L	0.4	0	-	0.15	0	-
297	R	0.4	0	-	0.08	0	-
316	T	0.6	0	-	0.21	0	-
317	I	0.4	0	-	0.51	0	-
367	G	0.4	0	-	0.08	0	-
386	L	0.6	0	-	0.21	0	-
399	T	0.4	0	-	0.21	0	-
409	I	0.4	0	-	0.15	0	-
411	D	0.4	0	-	0.21	0	-
416	N	0.4	0	-	0.47	0	-
419	V	0.6	0	-	0.21	0	-
450	S	0.4	0	-	0.52	0	-
460	K	0	0.6	+	0.08	0.21	+	Putative positive selection
466	D	0	0.4	+	0	0.08	+	Putative positive selection
473	E	0.4	0	-	0.51	0	-
478	N	0.4	0	-	0.21	0	-
489	S	0.4	0	-	0.08	0	-
503	H	0.4	0	-	0.32	0	-
529	P	0.4	0	-	0.15	0	-
540	V	0.4	0	-	0.49	0	-
563	S	0.4	0	-	0.49	0	-
591	P	0.4	0	-	0.53	0	-
623	I	0.4	0	-	0.08	0	-
669	R	0.4	0	-	0.08	0	-
681	L	0.4	0	-	0.49	0	-
686	D	0.4	0	-	0.21	0	-
692	F	0.6	0	-	0.47	0.08	-
697	V	0.4	0	-	0.14	0	-
764	F	0.4	0	-	0.49	0	-
779	D	0.6	0	-	0.21	0	-
794	L	0.4	0	-	0.52	0	-
797	L	0.4	0	-	0.15	0	-
807	V	0.4	0	-	0.08	0	-
822	H	0.6	0	-	0.27	0	-
823	G	0.4	0	-	0.37	0	-
829	P	0.4	0	-	0.49	0	-
843	L	0.4	0	-	0.15	0	-
878	V	0.4	0	-	0.27	0	-
890	M	0	0.4	+	0	0.52	+	Putative positive selection
914	T	0.4	0	-	0.15	0	-
916	T	0.4	0	-	0.08	0	-
921	G	0.4	0	-	0.52	0	-
926	F	0.4	0	-	0.08	0	-
939	R	0.4	0	-	0.51	0	-
949	L	0.4	0	-	0.08	0	-
973	L	0.4	0	-	0.08	0	-
974	D	0.4	0	-	0.15	0	-
977	S	0.4	0	-	0.08	0	-
994	P	0.4	0	-	0.08	0	-
1007	L	0.4	0	-	0.08	0	-
1031	L	0.8	0	-	0.22	0	-
1038	K	0	0.4	+	0	0.32	+	Putative positive selection
1042	C	0.4	0	-	0.47	0	-
1050	G	0.6	0	-	0.51	0	-
1062	I	0.4	0	-	0.15	0	-
1109	A	0.4	0	-	0.37	0	-
1114	I	0.4	0	-	0.37	0	-
1118	V	0.4	0	-	0.44	0	-
1128	I	0	0.4	+	0	0.08	+	Putative positive selection
1133	Q	0.4	0	-	0.52	0	-
1174	D	0.4	0	-	0.15	0	-
1192	V	0.4	0	-	0.47	0	-
1200	S	0.4	0	-	0.08	0	-
1345	V	0.4	0	-	0.51	0	-
1349	N	0.4	0	-	0.32	0	-
1356	K	0.6	0	-	0.21	0	-
1367	P	0.4	0	-	0.08	0	-
1369	A	0.4	0	-	0.08	0	-
1372	L	0.4	0	-	0.08	0	-
1386	V	0.4	0	-	0.15	0	-
1410	R	0.4	0	-	0.51	0	-
1430	N	0.4	0	-	0.51	0	-
1457	S	0.4	0	-	0.08	0	-
1486	C	0.4	0	-	0.08	0	-
1499	T	0.4	0	-	0.08	0	-
1547	S	0.4	0	-	0.15	0	-
1570	F	0.6	0	-	0.47	0	-
1612	C	0.4	0	-	0.08	0	-
1633	K	0	0.4	+	0	0.08	+	Putative positive selection
1643	S	0.4	0	-	0.37	0	-
1706	R	0.4	0	-	0.21	0	-
1719	L	0.4	0	-	0.08	0	-
1725	R	0.4	0	-	0.52	0	-
1726	L	0	0.4	+	0	0.27	+	Putative positive selection
1730	V	0	0.4	+	0.32	0.49	+	Putative positive selection
1736	K	0	0.4	+	0	0.08	+	Putative positive selection
1742	S	0.6	0	-	0.51	0	-
1744	T	0.4	0	-	0.51	0	-
1747	L	0.8	0	-	0.15	0	-
1753	R	0	0.4	+	0	0.08	+	Putative positive selection
1757	A	0	0.4	+	0	0.08	+	Putative positive selection
1779	I	0.4	0	-	0.49	0	-
1822	S	0.4	0	-	0.08	0	-
1840	K	0.6	0	-	0.44	0	-
1853	T	0	0.4	+	0	0.27	+	Putative positive selection
1855	D	0.4	0	-	0.08	0	-
1859	V	0.4	0	-	0.08	0	-
1867	L	0.4	0	-	0.15	0	-
1874	R	0.4	0	-	0.08	0	-
1884	D	0.4	0	-	0.08	0	-
1892	S	0.6	0	-	0.21	0	-
1898	Y	0.6	0	-	0.44	0	-
1900	T	0.4	0	-	0.08	0	-
1905	K	0.4	0	-	0.08	0	-
1911	A	0.6	0	-	0.44	0	-
1916	I	0.4	0	-	0.15	0	-
1924	F	0.4	0	-	0.08	0	-
1944	V	0.6	0	-	0.41	0	-
1951	I	0	0.4	+	0	0.08	+	Putative positive selection
1958	S	0	0.4	+	0	0.08	+	Putative positive selection
1961	C	0.4	0	-	0.08	0	-
1968	F	0.6	0	-	0.44	0	-
1971	L	0.4	0	-	0.08	0	-
1978	F	0.4	0	-	0.14	0	-
1979	E	0.4	0	-	0.08	0	-
1980	N	0.6	0	-	0.44	0	-
2002	V	0.4	0	-	0.08	0	-
2006	S	0.6	0	-	0.44	0	-
2009	S	0.4	0	-	0.21	0	-
2020	A	0.6	0	-	0.44	0	-
2021	I	0.4	0	-	0.08	0	-
2034	R	0.4	0	-	0.08	0	-
2047	V	0.4	0	-	0.08	0	-
2076	V	0.4	0	-	0.08	0	-
2082	S	0.4	0	-	0.08	0	-
2087	P	0.6	0	-	0.21	0	-
2089	L	0.6	0	-	0.15	0	-
2108	I	0.4	0	-	0.08	0	-
2112	P	0.4	0	-	0.08	0	-
2116	R	0	0.4	+	0	0.08	+	Putative positive selection
2117	P	0.4	0	-	0.08	0	-
2118	Q	0.6	0	-	0.21	0	-
2126	A	0.4	0	-	0.41	0	-
2134	N	0.6	0	-	0.27	0	-
2137	Y	0.4	0	-	0.08	0	-
2172	I	0.4	0	-	0.08	0	-
2179	P	0.4	0	-	0.08	0	-
2184	Y	0.4	0	-	0.08	0	-
2188	Y	0.4	0	-	0.41	0	-
2210	L	0.6	0	-	0.22	0	-
2226	S	0.4	0	-	0.41	0	-
2232	T	0.4	0	-	0.08	0	-
2241	K	0.4	0	-	0.08	0	-
2252	E	0.6	0	-	0.52	0	-
2275	N	0.6	0	-	0.15	0	-
2283	I	0.4	0	-	0.21	0	-
2287	G	0.4	0	-	0.08	0	-
2298	T	0.4	0	-	0.41	0	-
2299	Y	0.4	0	-	0.27	0	-
2311	L	0.4	0	-	0.15	0	-
2312	L	0.4	0	-	0.32	0	-
2314	R	0.6	0	-	0.21	0	-
2319	P	0.6	0	-	0.21	0	-
2329	E	0.4	0	-	0.27	0	-
2333	G	0.4	0	-	0.27	0	-
2336	V	0.6	0	-	0.51	0	-
2346	T	0.4	0	-	0.47	0	-
2349	A	0.6	0	-	0.42	0	-
2350	I	0.4	0	-	0.08	0	-
2384	R	0.6	0	-	0.21	0	-
2390	A	0.6	0	-	0.21	0	-
2394	S	0.4	0	-	0.08	0	-
2404	I	0.4	0	-	0.37	0	-
2422	P	0.4	0	-	0.08	0	-
2426	P	0.4	0	-	0.15	0	-
2427	H	0.4	0	-	0.21	0	-
2461	V	0	0.4	+	0	0.53	+	Putative positive selection
2462	S	0.4	0	-	0.27	0	-
2487	G	0.4	0	-	0.15	0	-
2492	S	0.4	0	-	0.27	0	-
2510	S	0.6	0	-	0.37	0	-
2511	G	0.4	0	-	0.15	0	-
2517	D	0.4	0	-	0.27	0	-
2522	D	0.4	0	-	0.21	0	-
2527	F	0	0.4	+	0	0.08	+	Putative positive selection
2530	G	0.4	0	-	0.08	0	-
2546	R	0.4	0	-	0.15	0	-
2557	T	0.6	0	-	0.21	0	-
2569	K	0.4	0	-	0.08	0	-
2577	R	0.4	0	-	0.08	0	-
2583	P	0.4	0	-	0.08	0	-
2586	F	0.4	0	-	0.08	0	-
2595	L	0.4	0	-	0.27	0	-
2641	K	0.6	0	-	0.21	0	-
2656	F	0.4	0	-	0.27	0	-
2663	V	0.4	0	-	0.08	0.08	-
2666	Y	0.4	0	-	0.15	0	-
2667	T	0.6	0	-	0.32	0	-
2669	E	0.4	0	-	0.08	0	-
2689	P	0.4	0	-	0.08	0	-
2693	Y	0.6	0	-	0.27	0.21	-
2695	D	0.4	0	-	0.49	0	-
2696	L	0.4	0	-	0.21	0	-
2697	V	0.4	0	-	0.08	0	-
2749	D	0.6	0	-	0.37	0	-
2758	N	0.4	0	-	0.15	0.08	-
2795	Q	0.4	0	-	0.21	0	-
2804	F	0.4	0	-	0.27	0	-
2818	D	0.4	0	-	0.08	0	-
2819	K	0.4	0	-	0.21	0	-
2847	A	0.4	0	-	0.21	0	-
2853	G	0.4	0	-	0.15	0	-
2861	Y	0.4	0	-	0.08	0	-
2883	E	0	0.4	+	0	0.08	+	Putative positive selection
2892	S	0.6	0	-	0.21	0	-

## Sheet: Sheet2
HIV	Databases					Databases
HIV	sequence					sequence
DATABASES
SEARCH
ALIGNMENTS
TOOLS
PUBLICATIONS
GUIDES
Data	per					per							Averages of all pairwise comparisons:
													ds = 0.0517 dn = 0.0023 ds/dn = 24.5095 ps/pn = 23.7041
#k	codon					codon
#k	The					The							Averages of the first sequence compared to others:
#k	The					The							ds = 0.0466 dn = 0.0021 ds/dn = 23.1146 ps/pn = 22.4306
#k				Cumulative						Codon
#k		indel	syn	nonsyn	indel		syn	nonsyn	SYN-NONSYN	aa
#k		syn	nonsyn	indel			stopc
	1	0	0	0	0	1	0	0	0	M
	2	0	0.47	0	0	2	0.47	0	-0.47	A
	3	0	0.98	0	0	3	0.51	0	-0.51	F
	4	0	1.13	0	0	4	0.15	0	-0.15	S
	5	0	1.2	0	0	5	0.08	0	-0.08	C
	6	0	1.28	0	0	6	0.08	0	-0.08	G
	7	0	1.36	0	0	7	0.08	0	-0.08	T
	8	0	1.85	0	0	8	0.49	0	-0.49	L
	9	0	2.34	0	0	9	0.49	0	-0.49	S
	10	0	2.34	0	0	10	0	0	0	Y
	11	0	2.34	0	0	11	0	0	0	S
	12	0	2.55	0	0	12	0.21	0	-0.21	A
	13	0	2.55	0	0	13	0	0	0	V
	14	0	2.55	0	0	14	0	0	0	A
	15	0	2.55	0	0	15	0	0	0	Q
	16	0	2.55	0	0	16	0	0	0	A
	17	0	2.55	0	0	17	0	0	0	P
	18	0	2.82	0	0	18	0.27	0	-0.27	S
	19	0	3.33	0	0	19	0.51	0	-0.51	V
	20	0	3.33	0	0	20	0	0	0	A
	21	0	3.33	0.89	0	21	0	0.89	0.89	Y
	22	0	3.33	0.89	0	22	0	0	0	A
	23	0	3.33	0.89	0	23	0	0	0	P
	24	0	3.33	0.89	0	24	0	0	0	R
	25	0	3.33	0.89	0	25	0	0	0	T
	26	0	3.33	0.89	0	26	0	0	0	W
	27	0	3.33	0.89	0	27	0	0	0	E
	28	0	3.33	1.38	0	28	0	0.49	0.49	V
	29	0	3.33	1.38	0	29	0	0	0	D
	30	0	3.33	1.38	0	30	0	0	0	E
	31	0	3.78	1.38	0	31	0.44	0	-0.44	A
	32	0	3.78	1.38	0	32	0	0	0	R
	33	0	3.85	1.38	0	33	0.08	0	-0.08	R
	34	0	3.85	1.38	0	34	0	0	0	R
	35	0	3.85	1.38	0	35	0	0	0	R
	36	0	4.32	1.38	0	36	0.47	0	-0.47	V
	37	0	4.69	1.38	0	37	0.37	0	-0.37	I
	38	0	4.69	1.38	0	38	0	0	0	K
	39	0	4.69	1.38	0	39	0	0	0	R
	40	0	4.69	1.38	0	40	0	0	0	L
	41	0	4.69	1.38	0	41	0	0	0	A
	42	0	4.99	1.38	0	42	0.3	0	-0.3	L
	43	0	4.99	1.38	0	43	0	0	0	E
	44	0	4.99	1.38	0	44	0	0	0	Q
	45	0	4.99	1.38	0	45	0	0	0	E
	46	0	4.99	1.38	0	46	0	0	0	R
	47	0	4.99	1.9	0	47	0	0.52	0.52	M
	48	0	5.36	1.9	0	48	0.37	0	-0.37	R
	49	0	5.36	1.9	0	49	0	0	0	N
	50	0	5.36	1.9	0	50	0	0	0	V
	51	0	5.36	1.9	0	51	0	0	0	L
	52	0	5.36	1.9	0	52	0	0	0	D
	53	0	5.8	2.37	0	53	0.44	0.47	0.03	A
	54	0	6.12	2.71	0	54	0.32	0.35	0.03	S
	55	0	6.12	2.71	0	55	0	0	0	V
	56	0	6.12	2.71	0	56	0	0	0	Y
	57	0	6.12	2.79	0	57	0	0.08	0.08	D
	58	0	6.12	2.79	0	58	0	0	0	Q
	59	0	6.12	2.79	0	59	0	0	0	A
	60	0	6.12	2.79	0	60	0	0	0	T
	61	0	6.12	2.79	0	61	0	0	0	W
	62	0	6.12	2.79	0	62	0	0	0	E
	63	0	6.12	2.79	0	63	0	0	0	Q
	64	0	6.12	2.79	0	64	0	0	0	E
	65	0	6.12	2.79	0	65	0	0	0	D
	66	0	6.2	2.87	0	66	0.08	0.08	0	A
	67	0	6.35	2.87	0	67	0.15	0	-0.15	R
	68	0	6.35	2.87	0	68	0	0	0	D
	69	0	6.76	2.87	0	69	0.41	0	-0.41	N
	70	0	6.76	2.87	0	70	0	0	0	E
	71	0	6.76	2.94	0	71	0	0.08	0.08	F
	72	0	6.76	2.94	0	72	0	0	0	L
	73	0	6.76	3.39	0	73	0	0.44	0.44	T
	74	0	6.76	3.39	0	74	0	0	0	E
	75	0	6.76	3.39	0	75	0	0	0	Q
	76	0	6.76	3.39	0	76	0	0	0	L
	77	0	7.2	3.39	0	77	0.44	0	-0.44	N
	78	0	7.2	3.39	0	78	0	0	0	N
	79	0	7.2	3.39	0	79	0	0	0	L
	80	0	7.2	3.39	0	80	0	0	0	Y
	81	0	7.2	3.46	0	81	0	0.08	0.08	T
	82	0	7.2	3.46	0	82	0	0	0	I
	83	0	7.2	3.46	0	83	0	0	0	Y
	84	0	7.2	3.46	0	84	0	0	0	S
	85	0	7.2	3.46	0	85	0	0	0	I
	86	0	7.69	3.46	0	86	0.49	0	-0.49	A
	87	0	7.69	3.46	0	87	0	0	0	E
	88	0	7.69	3.46	0	88	0	0	0	R
	89	0	8.18	3.46	0	89	0.49	0	-0.49	C
	90	0	8.18	3.54	0	90	0	0.08	0.08	T
	91	0	8.55	3.54	0	91	0.37	0	-0.37	R
	92	0	9	3.54	0	92	0.44	0	-0.44	R
	93	0	9	3.54	0	93	0	0	0	P
	94	0	9.47	3.54	0	94	0.47	0	-0.47	I
	95	0	9.47	3.54	0	95	0	0	0	K
	96	0	9.47	3.54	0	96	0	0	0	E
	97	0	9.54	3.9	0	97	0.08	0.36	0.28	H
	98	0	9.69	3.98	0	98	0.15	0.08	-0.07	S
	99	0	9.69	3.98	0	99	0	0	0	P
	100	0	9.69	3.98	0	100	0	0	0	I
	101	0	9.69	3.98	0	101	0	0	0	S
	102	0	9.69	4.06	0	102	0	0.08	0.08	I
	103	0	9.69	4.06	0	103	0	0	0	S
	104	0	9.69	4.06	0	104	0	0	0	N
	105	0	9.69	4.06	0	105	0	0	0	R
	106	0	9.69	4.06	0	106	0	0	0	F
	107	0	9.69	4.13	0	107	0	0.08	0.08	A
	108	0	9.69	4.13	0	108	0	0	0	P
	109	0	10.18	4.13	0	109	0.49	0	-0.49	L
	110	0	10.18	4.13	0	110	0	0	0	E
	111	0	10.59	4.21	0	111	0.41	0.08	-0.33	S
	112	0	10.67	4.21	0	112	0.08	0	-0.08	L
	113	0	10.82	4.21	0	113	0.15	0	-0.15	K
	114	0	10.9	4.21	0	114	0.08	0	-0.08	V
	115	0	10.9	4.21	0	115	0	0	0	E
	116	0	10.9	4.21	0	116	0	0	0	V
	117	0	10.9	4.21	0	117	0	0	0	G
	118	0	10.9	4.21	0	118	0	0	0	Q
	119	0	10.97	4.21	0	119	0.08	0	-0.08	E
	120	0	10.97	4.21	0	120	0	0	0	A
	121	0	10.97	4.21	0	121	0	0	0	G
	122	0	10.97	4.21	0	122	0	0	0	E
	123	0	10.97	4.7	0	123	0	0.49	0.49	C
	124	0	10.97	4.85	0	124	0	0.15	0.15	I
	125	0	10.97	4.85	0	125	0	0	0	F
	126	0	11.12	4.85	0	126	0.15	0	-0.15	K
	127	0	11.12	4.85	0	127	0	0	0	K
	128	0	11.27	4.85	0	128	0.15	0	-0.15	P
	129	0	11.27	4.85	0	129	0	0	0	K
	130	0	11.42	4.85	0	130	0.15	0	-0.15	Y
	131	0	11.89	4.85	0	131	0.47	0	-0.47	T
	132	0	11.89	4.85	0	132	0	0	0	R
	133	0	12.03	4.85	0	133	0.15	0	-0.15	V
	134	0	12.11	4.85	0	134	0.08	0	-0.08	C
	135	0	12.11	4.85	0	135	0	0	0	K
	136	0	12.19	4.85	0	136	0.08	0	-0.08	K
	137	0	12.19	4.85	0	137	0	0	0	V
	138	0	12.19	4.85	0	138	0	0	0	K
	139	0	12.19	4.85	0	139	0	0	0	R
	140	0	12.19	4.85	0	140	0	0	0	V
	141	0	12.19	4.85	0	141	0	0	0	A
	142	0	12.66	4.85	0	142	0.47	0	-0.47	T
	143	0	12.66	4.85	0	143	0	0	0	R
	144	0	12.66	4.85	0	144	0	0	0	F
	145	0	12.66	4.85	0	145	0	0	0	V
	146	0	12.66	4.85	0	146	0	0	0	R
	147	0	12.66	4.85	0	147	0	0	0	E
	148	0	12.66	4.85	0	148	0	0	0	K
	149	0	12.66	4.85	0	149	0	0	0	V
	150	0	12.66	4.85	0	150	0	0	0	V
	151	0	12.66	4.85	0	151	0	0	0	R
	152	0	12.66	4.85	0	152	0	0	0	P
	153	0	12.66	4.85	0	153	0	0	0	M
	154	0	12.66	4.85	0	154	0	0	0	C
	155	0	12.66	4.85	0	155	0	0	0	S
	156	0	12.66	4.85	0	156	0	0	0	R
	157	0	13.17	4.85	0	157	0.51	0	-0.51	S
	158	0	13.17	4.85	0	158	0	0	0	P
	159	0	13.17	4.85	0	159	0	0	0	M
	160	0	13.38	4.85	0	160	0.21	0	-0.21	L
	161	0	13.46	4.85	0	161	0.08	0	-0.08	L
	162	0	13.46	4.85	0	162	0	0	0	F
	163	0	13.46	4.85	0	163	0	0	0	K
	164	0	13.46	4.85	0	164	0	0	0	L
	165	0	13.46	4.85	0	165	0	0	0	K
	166	0	13.46	4.85	0	166	0	0	0	K
	167	0	13.46	5.35	0	167	0	0.51	0.51	V
	168	0	13.46	5.35	0	168	0	0	0	I
	169	0	13.46	5.35	0	169	0	0	0	Y
	170	0	13.46	5.35	0	170	0	0	0	D
	171	0	13.46	5.35	0	171	0	0	0	L
	172	0	13.53	5.35	0	172	0.08	0	-0.08	H
	173	0	13.53	5.35	0	173	0	0	0	L
	174	0	13.53	5.35	0	174	0	0	0	Y
	175	0	13.53	5.35	0	175	0	0	0	R
	176	0	13.53	5.35	0	176	0	0	0	L
	177	0	13.53	5.35	0	177	0	0	0	R
	178	0	13.61	5.35	0	178	0.08	0	-0.08	K
	179	0	13.61	5.35	0	179	0	0	0	Q
	180	0	13.61	5.35	0	180	0	0	0	I
	181	0	13.61	5.35	0	181	0	0	0	R
	182	0	13.61	5.8	0	182	0	0.44	0.44	M
	183	0	13.61	5.8	0	183	0	0	0	L
	184	0	13.61	5.8	0	184	0	0	0	R
	185	0	13.61	5.8	0	185	0	0	0	R
	186	0	13.61	5.8	0	186	0	0	0	Q
	187	0	13.61	5.8	0	187	0	0	0	K
	188	0	13.61	5.8	0	188	0	0	0	Q
	189	0	13.61	5.8	0	189	0	0	0	R
	190	0	13.65	6.31	0	190	0.04	0.52	0.48	D
	191	0	13.73	6.31	0	191	0.08	0	-0.08	Y
	192	0	13.73	6.31	0	192	0	0	0	E
	193	0	13.87	6.31	0	193	0.15	0	-0.15	L
	194	0	13.87	6.31	0	194	0	0	0	E
	195	0	13.87	6.31	0	195	0	0	0	C
	196	0	13.87	6.31	0	196	0	0	0	V
	197	0	13.87	6.31	0	197	0	0	0	T
	198	0	13.87	6.31	0	198	0	0	0	N
	199	0	13.87	6.31	0	199	0	0	0	L
	200	0	13.87	6.31	0	200	0	0	0	L
	201	0	13.87	6.31	0	201	0	0	0	Q
	202	0	13.87	6.31	0	202	0	0	0	L
	203	0	13.87	6.31	0	203	0	0	0	S
	204	0	13.87	6.39	0	204	0	0.08	0.08	N
	205	0	13.87	6.39	0	205	0	0	0	P
	206	0	13.87	6.39	0	206	0	0	0	V
	207	0	13.95	6.39	0	207	0.08	0	-0.08	Q
	208	0	13.95	6.39	0	208	0	0	0	A
	209	0	13.95	6.39	0	209	0	0	0	K
	210	0	13.95	6.39	0	210	0	0	0	P
	211	0	13.95	6.39	0	211	0	0	0	E
	212	0	13.95	6.39	0	212	0	0	0	M
	213	0	13.95	6.39	0	213	0	0	0	D
	214	0	14.27	6.39	0	214	0.32	0	-0.32	N
	215	0	14.27	6.39	0	215	0	0	0	P
	216	0	14.27	6.39	0	216	0	0	0	N
	217	0	14.27	6.39	0	217	0	0	0	P
	218	0	14.27	6.39	0	218	0	0	0	G
	219	0	14.27	6.39	0	219	0	0	0	P
	220	0	14.35	6.39	0	220	0.08	0	-0.08	D
	221	0	14.35	6.39	0	221	0	0	0	G
	222	0	14.35	6.39	0	222	0	0	0	E
	223	0	14.35	6.39	0	223	0	0	0	G
	224	0	14.35	6.39	0	224	0	0	0	E
	225	0	14.35	6.39	0	225	0	0	0	V
	226	0	14.35	6.39	0	226	0	0	0	E
	227	0	14.43	6.39	0	227	0.08	0	-0.08	L
	228	0	14.43	6.39	0	228	0	0	0	E
	229	0	14.58	6.39	0	229	0.15	0	-0.15	K
	230	0	14.58	6.39	0	230	0	0	0	D
	231	0	14.58	6.39	0	231	0	0	0	S
	232	0	14.58	6.39	0	232	0	0	0	N
	233	0	14.58	6.39	0	233	0	0	0	V
	234	0	14.58	6.39	0	234	0	0	0	V
	235	0	14.58	6.39	0	235	0	0	0	L
	236	0	14.58	6.39	0	236	0	0	0	T
	237	0	14.58	6.39	0	237	0	0	0	T
	238	0	14.58	6.39	0	238	0	0	0	Q
	239	0	14.58	6.39	0	239	0	0	0	R
	240	0	14.58	6.39	0	240	0	0	0	D
	241	0	14.58	6.39	0	241	0	0	0	P
	242	0	14.58	6.39	0	242	0	0	0	S
	243	0	14.58	6.39	0	243	0	0	0	T
	244	0	14.58	6.39	0	244	0	0	0	S
	245	0	14.58	6.39	0	245	0	0	0	I
	246	0	14.58	6.39	0	246	0	0	0	P
	247	0	14.58	6.39	0	247	0	0	0	A
	248	0	14.58	6.39	0	248	0	0	0	P
	249	0	14.58	6.47	0	249	0	0.08	0.08	V
	250	0	14.58	6.47	0	250	0	0	0	S
	251	0	14.58	6.47	0	251	0	0	0	V
	252	0	14.58	6.47	0	252	0	0	0	K
	253	0	14.58	6.47	0	253	0	0	0	W
	254	0	14.58	6.47	0	254	0	0	0	S
	255	0	14.58	6.47	0	255	0	0	0	R
	256	0	14.58	6.47	0	256	0	0	0	W
	257	0	14.58	6.47	0	257	0	0	0	T
	258	0	14.58	6.47	0	258	0	0	0	S
	259	0	14.58	6.47	0	259	0	0	0	N
	260	0	14.58	6.47	0	260	0	0	0	D
	261	0	14.58	6.47	0	261	0	0	0	V
	262	0	14.58	6.47	0	262	0	0	0	V
	263	0	14.58	6.47	0	263	0	0	0	D
	264	0	14.58	6.47	0	264	0	0	0	D
	265	0	14.72	6.47	0	265	0.15	0	-0.15	Y
	266	0	14.72	6.47	0	266	0	0	0	A
	267	0	14.72	6.47	0	267	0	0	0	T
	268	0	14.8	6.47	0	268	0.08	0	-0.08	I
	269	0	14.8	6.47	0	269	0	0	0	T
	270	0	14.8	6.47	0	270	0	0	0	S
	271	0	14.8	6.47	0	271	0	0	0	R
	272	0	14.8	6.47	0	272	0	0	0	W
	273	0	14.8	6.47	0	273	0	0	0	Y
	274	0	14.8	6.47	0	274	0	0	0	Q
	275	0	14.8	6.47	0	275	0	0	0	I
	276	0	14.8	6.47	0	276	0	0	0	A
	277	0	14.8	6.47	0	277	0	0	0	E
	278	0	14.8	6.54	0	278	0	0.08	0.08	F
	279	0	14.95	6.54	0	279	0.15	0	-0.15	V
	280	0	14.95	6.54	0	280	0	0	0	W
	281	0	14.95	6.54	0	281	0	0	0	S
	282	0	14.95	6.54	0	282	0	0	0	K
	283	0	14.95	6.54	0	283	0	0	0	D
	284	0	14.95	6.54	0	284	0	0	0	D
	285	0	14.95	6.54	0	285	0	0	0	P
	286	0	14.95	6.54	0	286	0	0	0	F
	287	0	14.95	6.54	0	287	0	0	0	D
	288	0	14.95	6.54	0	288	0	0	0	K
	289	0	14.95	6.54	0	289	0	0	0	E
	290	0	15.02	6.54	0	290	0.08	0	-0.08	L
	291	0	15.02	6.54	0	291	0	0	0	A
	292	0	15.02	6.54	0	292	0	0	0	R
	293	0	15.17	6.54	0	293	0.15	0	-0.15	L
	294	0	15.17	6.54	0	294	0	0	0	I
	295	0	15.17	6.54	0	295	0	0	0	L
	296	0	15.17	6.54	0	296	0	0	0	P
	297	0	15.25	6.54	0	297	0.08	0	-0.08	R
	298	0	15.25	6.54	0	298	0	0	0	A
	299	0	15.25	6.62	0	299	0	0.08	0.08	L
	300	0	15.25	6.62	0	300	0	0	0	L
	301	0	15.25	6.62	0	301	0	0	0	S
	302	0	15.25	6.62	0	302	0	0	0	S
	303	0	15.25	6.62	0	303	0	0	0	I
	304	0	15.25	6.62	0	304	0	0	0	E
	305	0	15.25	6.62	0	305	0	0	0	A
	306	0	15.33	6.62	0	306	0.08	0	-0.08	N
	307	0	15.33	6.62	0	307	0	0	0	S
	308	0	15.33	6.62	0	308	0	0	0	D
	309	0	15.33	6.62	0	309	0	0	0	A
	310	0	15.33	6.62	0	310	0	0	0	I
	311	0	15.33	6.62	0	311	0	0	0	C
	312	0	15.33	6.62	0	312	0	0	0	D
	313	0	15.33	6.62	0	313	0	0	0	V
	314	0	15.33	6.62	0	314	0	0	0	P
	315	0	15.33	6.62	0	315	0	0	0	N
	316	0	15.54	6.62	0	316	0.21	0	-0.21	T
	317	0	16.05	6.62	0	317	0.51	0	-0.51	I
	318	0	16.05	6.62	0	318	0	0	0	P
	319	0	16.05	6.62	0	319	0	0	0	F
	320	0	16.05	6.62	0	320	0	0	0	K
	321	0	16.05	6.62	0	321	0	0	0	V
	322	0	16.12	6.62	0	322	0.08	0	-0.08	H
	323	0	16.12	6.62	0	323	0	0	0	A
	324	0	16.12	6.62	0	324	0	0	0	Y
	325	0	16.12	6.62	0	325	0	0	0	W
	326	0	16.12	6.62	0	326	0	0	0	R
	327	0	16.12	6.62	0	327	0	0	0	G
	328	0	16.12	6.62	0	328	0	0	0	D
	329	0	16.12	6.62	0	329	0	0	0	M
	330	0	16.12	6.62	0	330	0	0	0	E
	331	0	16.12	6.62	0	331	0	0	0	V
	332	0	16.12	6.62	0	332	0	0	0	R
	333	0	16.12	6.62	0	333	0	0	0	V
	334	0	16.12	6.62	0	334	0	0	0	Q
	335	0	16.12	6.62	0	335	0	0	0	I
	336	0	16.12	6.62	0	336	0	0	0	N
	337	0	16.12	6.62	0	337	0	0	0	S
	338	0	16.12	6.62	0	338	0	0	0	N
	339	0	16.12	6.62	0	339	0	0	0	K
	340	0	16.12	6.62	0	340	0	0	0	F
	341	0	16.12	6.62	0	341	0	0	0	Q
	342	0	16.12	6.62	0	342	0	0	0	V
	343	0	16.12	6.62	0	343	0	0	0	G
	344	0	16.12	6.62	0	344	0	0	0	Q
	345	0	16.27	6.62	0	345	0.15	0	-0.15	L
	346	0	16.27	6.62	0	346	0	0	0	Q
	347	0	16.35	6.62	0	347	0.08	0	-0.08	A
	348	0	16.35	6.62	0	348	0	0	0	T
	349	0	16.35	6.62	0	349	0	0	0	W
	350	0	16.35	6.62	0	350	0	0	0	Y
	351	0	16.35	6.62	0	351	0	0	0	Y
	352	0	16.42	6.62	0	352	0.08	0	-0.08	S
	353	0	16.42	6.62	0	353	0	0	0	D
	354	0	16.42	6.62	0	354	0	0	0	H
	355	0	16.42	6.62	0	355	0	0	0	E
	356	0	16.42	6.7	0	356	0	0.08	0.08	N
	357	0	16.42	6.7	0	357	0	0	0	L
	358	0	16.42	6.7	0	358	0	0	0	N
	359	0	16.42	6.7	0	359	0	0	0	I
	360	0	16.42	6.7	0	360	0	0	0	S
	361	0	16.42	6.7	0	361	0	0	0	S
	362	0	16.42	6.7	0	362	0	0	0	K
	363	0	16.42	6.7	0	363	0	0	0	R
	364	0	16.42	6.7	0	364	0	0	0	S
	365	0	16.42	6.7	0	365	0	0	0	V
	366	0	16.79	6.7	0	366	0.37	0	-0.37	Y
	367	0	16.87	6.7	0	367	0.08	0	-0.08	G
	368	0	16.87	6.7	0	368	0	0	0	F
	369	0	16.87	6.7	0	369	0	0	0	S
	370	0	16.87	6.7	0	370	0	0	0	Q
	371	0	16.87	6.7	0	371	0	0	0	M
	372	0	16.87	6.7	0	372	0	0	0	D
	373	0	17.02	6.7	0	373	0.15	0	-0.15	H
	374	0	17.02	6.7	0	374	0	0	0	A
	375	0	17.02	6.7	0	375	0	0	0	L
	376	0	17.02	6.7	0	376	0	0	0	I
	377	0	17.02	6.7	0	377	0	0	0	S
	378	0	17.1	6.7	0	378	0.08	0	-0.08	A
	379	0	17.1	6.7	0	379	0	0	0	S
	380	0	17.1	6.7	0	380	0	0	0	A
	381	0	17.17	6.7	0	381	0.08	0	-0.08	S
	382	0	17.17	6.7	0	382	0	0	0	N
	383	0	17.17	6.7	0	383	0	0	0	E
	384	0	17.17	6.7	0	384	0	0	0	A
	385	0	17.17	6.7	0	385	0	0	0	K
	386	0	17.38	6.7	0	386	0.21	0	-0.21	L
	387	0	17.38	6.7	0	387	0	0	0	V
	388	0	17.38	6.7	0	388	0	0	0	I
	389	0	17.38	6.7	0	389	0	0	0	P
	390	0	17.46	6.85	0	390	0.08	0.15	0.07	Y
	391	0	17.46	6.85	0	391	0	0	0	K
	392	0	17.54	6.85	0	392	0.08	0	-0.08	H
	393	0	17.54	6.85	0	393	0	0	0	V
	394	0	17.54	6.85	0	394	0	0	0	Y
	395	0	17.54	6.85	0	395	0	0	0	P
	396	0	17.54	6.85	0	396	0	0	0	F
	397	0	17.54	6.85	0	397	0	0	0	L
	398	0	17.62	6.85	0	398	0.08	0	-0.08	P
	399	0	17.83	6.85	0	399	0.21	0	-0.21	T
	400	0	17.83	6.85	0	400	0	0	0	R
	401	0	17.83	6.92	0	401	0	0.08	0.08	I
	402	0	17.9	6.92	0	402	0.08	0	-0.08	V
	403	0	17.9	6.92	0	403	0	0	0	P
	404	0	17.9	6.92	0	404	0	0	0	D
	405	0	17.9	6.92	0	405	0	0	0	W
	406	0	17.9	6.92	0	406	0	0	0	T
	407	0	17.9	6.92	0	407	0	0	0	T
	408	0	17.9	6.92	0	408	0	0	0	G
	409	0	18.05	6.92	0	409	0.15	0	-0.15	I
	410	0	18.05	6.92	0	410	0	0	0	L
	411	0	18.26	6.92	0	411	0.21	0	-0.21	D
	412	0	18.26	6.92	0	412	0	0	0	M
	413	0	18.26	6.92	0	413	0	0	0	G
	414	0	18.26	6.92	0	414	0	0	0	A
	415	0	18.26	6.92	0	415	0	0	0	L
	416	0	18.74	6.92	0	416	0.47	0	-0.47	N
	417	0	18.74	6.92	0	417	0	0	0	I
	418	0	18.74	6.92	0	418	0	0	0	R
	419	0	18.95	6.92	0	419	0.21	0	-0.21	V
	420	0	18.95	6.92	0	420	0	0	0	I
	421	0	18.95	6.92	0	421	0	0	0	A
	422	0	18.95	6.92	0	422	0	0	0	P
	423	0	18.95	6.92	0	423	0	0	0	L
	424	0	19.02	6.92	0	424	0.08	0	-0.08	R
	425	0	19.02	6.92	0	425	0	0	0	M
	426	0	19.39	6.92	0	426	0.37	0	-0.37	S
	427	0	19.39	6.92	0	427	0	0	0	A
	428	0	19.39	6.92	0	428	0	0	0	T
	429	0	19.39	6.92	0	429	0	0	0	G
	430	0	19.39	6.92	0	430	0	0	0	P
	431	0	19.39	6.92	0	431	0	0	0	T
	432	0	19.39	6.92	0	432	0	0	0	T
	433	0	19.39	6.92	0	433	0	0	0	C
	434	0	19.39	6.92	0	434	0	0	0	N
	435	0	19.39	6.92	0	435	0	0	0	V
	436	0	19.54	6.92	0	436	0.15	0	-0.15	V
	437	0	19.54	7	0	437	0	0.08	0.08	V
	438	0	19.54	7	0	438	0	0	0	F
	439	0	19.54	7	0	439	0	0	0	I
	440	0	19.54	7	0	440	0	0	0	K
	441	0	19.54	7	0	441	0	0	0	L
	442	0	19.54	7	0	442	0	0	0	N
	443	0	19.54	7	0	443	0	0	0	N
	444	0	19.54	7	0	444	0	0	0	S
	445	0	19.54	7	0	445	0	0	0	E
	446	0	19.54	7	0	446	0	0	0	F
	447	0	19.54	7	0	447	0	0	0	T
	448	0	19.54	7	0	448	0	0	0	G
	449	0	19.54	7	0	449	0	0	0	T
	450	0	20.06	7	0	450	0.52	0	-0.52	S
	451	0	20.06	7	0	451	0	0	0	S
	452	0	20.06	7	0	452	0	0	0	G
	453	0	20.14	7	0	453	0.08	0	-0.08	K
	454	0	20.14	7	0	454	0	0	0	F
	455	0	20.14	7	0	455	0	0	0	Y
	456	0	20.14	7	0	456	0	0	0	A
	457	0	20.14	7	0	457	0	0	0	S
	458	0	20.14	7	0	458	0	0	0	Q
	459	0	20.14	7	0	459	0	0	0	I
	460	0	20.21	7.21	0	460	0.08	0.21	0.13	R
	461	0	20.21	7.21	0	461	0	0	0	A
	462	0	20.21	7.21	0	462	0	0	0	K
	463	0	20.21	7.21	0	463	0	0	0	P
	464	0	20.36	7.21	0	464	0.15	0	-0.15	E
	465	0	20.36	7.21	0	465	0	0	0	M
	466	0	20.36	7.29	0	466	0	0.08	0.08	D
	467	0	20.36	7.29	0	467	0	0	0	R
	468	0	20.36	7.29	0	468	0	0	0	I
	469	0	20.36	7.29	0	469	0	0	0	L
	470	0	20.36	7.29	0	470	0	0	0	N
	471	0	20.36	7.29	0	471	0	0	0	L
	472	0	20.36	7.29	0	472	0	0	0	A
	473	0	20.87	7.29	0	473	0.51	0	-0.51	E
	474	0	20.87	7.29	0	474	0	0	0	G
	475	0	20.87	7.29	0	475	0	0	0	L
	476	0	21.24	7.29	0	476	0.37	0	-0.37	L
	477	0	21.31	7.29	0	477	0.08	0	-0.08	N
	478	0	21.53	7.29	0	478	0.21	0	-0.21	N
	479	0	21.53	7.29	0	479	0	0	0	T
	480	0	21.53	7.29	0	480	0	0	0	I
	481	0	21.53	7.29	0	481	0	0	0	G
	482	0	21.53	7.29	0	482	0	0	0	G
	483	0	21.53	7.29	0	483	0	0	0	N
	484	0	21.53	7.29	0	484	0	0	0	N
	485	0	21.53	7.29	0	485	0	0	0	M
	486	0	21.53	7.29	0	486	0	0	0	D
	487	0	21.53	7.29	0	487	0	0	0	N
	488	0	21.53	7.29	0	488	0	0	0	P
	489	0	21.6	7.29	0	489	0.08	0	-0.08	S
	490	0	21.6	7.29	0	490	0	0	0	Y
	491	0	21.75	7.29	0	491	0.15	0	-0.15	Q
	492	0	21.75	7.29	0	492	0	0	0	Q
	493	0	21.83	7.29	0	493	0.08	0	-0.08	S
	494	0	21.83	7.29	0	494	0	0	0	P
	495	0	21.9	7.29	0	495	0.08	0	-0.08	R
	496	0	21.9	7.29	0	496	0	0	0	H
	497	0	21.9	7.29	0	497	0	0	0	F
	498	0	21.9	7.29	0	498	0	0	0	V
	499	0	21.98	7.29	0	499	0.08	0	-0.08	P
	500	0	21.98	7.29	0	500	0	0	0	T
	501	0	21.98	7.29	0	501	0	0	0	G
	502	0	21.98	7.29	0	502	0	0	0	M
	503	0	22.3	7.29	0	503	0.32	0	-0.32	H
	504	0	22.45	7.29	0	504	0.15	0	-0.15	S
	505	0	22.45	7.29	0	505	0	0	0	L
	506	0	22.45	7.29	0	506	0	0	0	A
	507	0	22.45	7.29	0	507	0	0	0	L
	508	0	22.45	7.29	0	508	0	0	0	G
	509	0	22.45	7.29	0	509	0	0	0	T
	510	0	22.45	7.29	0	510	0	0	0	N
	511	0	22.45	7.29	0	511	0	0	0	L
	512	0	22.45	7.29	0	512	0	0	0	V
	513	0	22.45	7.29	0	513	0	0	0	E
	514	0	22.45	7.29	0	514	0	0	0	P
	515	0	22.45	7.29	0	515	0	0	0	L
	516	0	22.45	7.29	0	516	0	0	0	H
	517	0	22.45	7.29	0	517	0	0	0	A
	518	0	22.45	7.29	0	518	0	0	0	L
	519	0	22.45	7.29	0	519	0	0	0	R
	520	0	22.45	7.29	0	520	0	0	0	L
	521	0	22.45	7.29	0	521	0	0	0	D
	522	0	22.45	7.29	0	522	0	0	0	A
	523	0	22.53	7.29	0	523	0.08	0	-0.08	A
	524	0	22.53	7.29	0	524	0	0	0	G
	525	0	22.61	7.29	0	525	0.08	0	-0.08	T
	526	0	22.61	7.29	0	526	0	0	0	T
	527	0	22.61	7.29	0	527	0	0	0	Q
	528	0	22.61	7.29	0	528	0	0	0	H
	529	0	22.75	7.29	0	529	0.15	0	-0.15	P
	530	0	22.75	7.29	0	530	0	0	0	V
	531	0	22.75	7.29	0	531	0	0	0	G
	532	0	22.75	7.29	0	532	0	0	0	C
	533	0	22.75	7.29	0	533	0	0	0	A
	534	0	22.9	7.29	0	534	0.15	0	-0.15	P
	535	0	22.9	7.29	0	535	0	0	0	D
	536	0	22.9	7.29	0	536	0	0	0	E
	537	0	22.9	7.37	0	537	0	0.08	0.08	D
	538	0	22.9	7.37	0	538	0	0	0	M
	539	0	22.98	7.37	0	539	0.08	0	-0.08	T
	540	0	23.47	7.37	0	540	0.49	0	-0.49	V
	541	0	23.55	7.37	0	541	0.08	0	-0.08	S
	542	0	23.55	7.37	0	542	0	0	0	S
	543	0	23.55	7.37	0	543	0	0	0	I
	544	0	23.55	7.37	0	544	0	0	0	A
	545	0	23.55	7.37	0	545	0	0	0	S
	546	0	23.55	7.37	0	546	0	0	0	R
	547	0	23.55	7.37	0	547	0	0	0	Y
	548	0	23.62	7.37	0	548	0.08	0	-0.08	G
	549	0	24.1	7.37	0	549	0.47	0	-0.47	L
	550	0	24.1	7.37	0	550	0	0	0	I
	551	0	24.1	7.37	0	551	0	0	0	R
	552	0	24.1	7.37	0	552	0	0	0	R
	553	0	24.1	7.37	0	553	0	0	0	V
	554	0	24.1	7.37	0	554	0	0	0	Q
	555	0	24.1	7.37	0	555	0	0	0	W
	556	0	24.1	7.37	0	556	0	0	0	K
	557	0	24.1	7.37	0	557	0	0	0	K
	558	0	24.1	7.37	0	558	0	0	0	D
	559	0	24.1	7.37	0	559	0	0	0	H
	560	0	24.1	7.37	0	560	0	0	0	A
	561	0	24.1	7.37	0	561	0	0	0	K
	562	0	24.1	7.37	0	562	0	0	0	G
	563	0	24.59	7.37	0	563	0.49	0	-0.49	S
	564	0	24.59	7.37	0	564	0	0	0	L
	565	0	24.59	7.37	0	565	0	0	0	L
	566	0	24.59	7.37	0	566	0	0	0	L
	567	0	24.59	7.37	0	567	0	0	0	Q
	568	0	24.59	7.37	0	568	0	0	0	L
	569	0	24.59	7.37	0	569	0	0	0	D
	570	0	24.66	7.37	0	570	0.08	0	-0.08	A
	571	0	24.66	7.37	0	571	0	0	0	D
	572	0	24.66	7.37	0	572	0	0	0	P
	573	0	24.66	7.37	0	573	0	0	0	F
	574	0	24.66	7.37	0	574	0	0	0	V
	575	0	24.66	7.37	0	575	0	0	0	E
	576	0	24.66	7.37	0	576	0	0	0	Q
	577	0	24.66	7.37	0	577	0	0	0	R
	578	0	24.66	7.37	0	578	0	0	0	I
	579	0	24.66	7.37	0	579	0	0	0	E
	580	0	24.66	7.44	0	580	0	0.08	0.08	D
	581	0	24.66	7.44	0	581	0	0	0	T
	582	0	24.66	7.44	0	582	0	0	0	N
	583	0	24.66	7.44	0	583	0	0	0	P
	584	0	24.66	7.44	0	584	0	0	0	I
	585	0	24.66	7.44	0	585	0	0	0	S
	586	0	24.66	7.44	0	586	0	0	0	L
	587	0	24.66	7.44	0	587	0	0	0	Y
	588	0	24.66	7.44	0	588	0	0	0	W
	589	0	24.66	7.44	0	589	0	0	0	F
	590	0	24.74	7.44	0	590	0.08	0	-0.08	A
	591	0	25.27	7.44	0	591	0.53	0	-0.53	P
	592	0	25.27	7.44	0	592	0	0	0	V
	593	0	25.27	7.44	0	593	0	0	0	G
	594	0	25.27	7.44	0	594	0	0	0	V
	595	0	25.27	7.44	0	595	0	0	0	V
	596	0	25.27	7.44	0	596	0	0	0	S
	597	0	25.27	7.44	0	597	0	0	0	S
	598	0	25.27	7.44	0	598	0	0	0	M
	599	0	25.27	7.44	0	599	0	0	0	F
	600	0	25.27	7.44	0	600	0	0	0	M
	601	0	25.27	7.44	0	601	0	0	0	Q
	602	0	25.27	7.44	0	602	0	0	0	W
	603	0	25.34	7.44	0	603	0.08	0	-0.08	R
	604	0	25.34	7.44	0	604	0	0	0	G
	605	0	25.34	7.44	0	605	0	0	0	S
	606	0	25.34	7.44	0	606	0	0	0	L
	607	0	25.34	7.44	0	607	0	0	0	E
	608	0	25.34	7.44	0	608	0	0	0	Y
	609	0	25.49	7.44	0	609	0.15	0	-0.15	R
	610	0	25.49	7.44	0	610	0	0	0	F
	611	0	25.49	7.44	0	611	0	0	0	D
	612	0	25.49	7.44	0	612	0	0	0	I
	613	0	25.49	7.44	0	613	0	0	0	I
	614	0	25.49	7.44	0	614	0	0	0	A
	615	0	25.49	7.44	0	615	0	0	0	S
	616	0	25.49	7.44	0	616	0	0	0	Q
	617	0	25.49	7.44	0	617	0	0	0	F
	618	0	25.49	7.44	0	618	0	0	0	H
	619	0	25.49	7.44	0	619	0	0	0	T
	620	0	25.49	7.44	0	620	0	0	0	G
	621	0	25.49	7.44	0	621	0	0	0	R
	622	0	25.49	7.44	0	622	0	0	0	L
	623	0	25.57	7.44	0	623	0.08	0	-0.08	I
	624	0	25.57	7.44	0	624	0	0	0	V
	625	0	25.57	7.44	0	625	0	0	0	G
	626	0	25.57	7.44	0	626	0	0	0	Y
	627	0	25.57	7.44	0	627	0	0	0	V
	628	0	25.57	7.44	0	628	0	0	0	P
	629	0	25.57	7.44	0	629	0	0	0	G
	630	0	25.57	7.44	0	630	0	0	0	L
	631	0	25.57	7.44	0	631	0	0	0	T
	632	0	25.57	7.44	0	632	0	0	0	A
	633	0	25.57	7.44	0	633	0	0	0	S
	634	0	25.57	7.44	0	634	0	0	0	L
	635	0	25.57	7.44	0	635	0	0	0	Q
	636	0	25.57	7.44	0	636	0	0	0	L
	637	0	25.57	7.44	0	637	0	0	0	Q
	638	0	25.57	7.44	0	638	0	0	0	M
	639	0	25.57	7.44	0	639	0	0	0	D
	640	0	25.57	7.44	0	640	0	0	0	Y
	641	0	25.57	7.44	0	641	0	0	0	M
	642	0	25.57	7.44	0	642	0	0	0	K
	643	0	25.57	7.44	0	643	0	0	0	L
	644	0	25.57	7.44	0	644	0	0	0	K
	645	0	25.57	7.44	0	645	0	0	0	S
	646	0	25.57	7.44	0	646	0	0	0	S
	647	0	25.57	7.44	0	647	0	0	0	S
	648	0	25.57	7.44	0	648	0	0	0	Y
	649	0	25.57	7.44	0	649	0	0	0	V
	650	0	25.57	7.44	0	650	0	0	0	V
	651	0	25.57	7.44	0	651	0	0	0	F
	652	0	25.57	7.44	0	652	0	0	0	D
	653	0	25.57	7.44	0	653	0	0	0	L
	654	0	25.65	7.44	0	654	0.08	0	-0.08	Q
	655	0	25.65	7.44	0	655	0	0	0	E
	656	0	25.65	7.44	0	656	0	0	0	S
	657	0	25.65	7.44	0	657	0	0	0	N
	658	0	25.72	7.44	0	658	0.08	0	-0.08	S
	659	0	25.72	7.44	0	659	0	0	0	F
	660	0	25.72	7.44	0	660	0	0	0	T
	661	0	25.72	7.44	0	661	0	0	0	F
	662	0	25.72	7.44	0	662	0	0	0	E
	663	0	25.72	7.44	0	663	0	0	0	V
	664	0	25.8	7.44	0	664	0.08	0	-0.08	P
	665	0	25.87	7.44	0	665	0.07	0	-0.07	Y
	666	0	25.87	7.44	0	666	0	0	0	V
	667	0	25.87	7.44	0	667	0	0	0	S
	668	0	25.87	7.44	0	668	0	0	0	Y
	669	0	25.95	7.44	0	669	0.08	0	-0.08	R
	670	0	25.95	7.44	0	670	0	0	0	P
	671	0	25.95	7.44	0	671	0	0	0	W
	672	0	25.95	7.44	0	672	0	0	0	W
	673	0	25.95	7.44	0	673	0	0	0	V
	674	0	25.95	7.44	0	674	0	0	0	R
	675	0	25.95	7.44	0	675	0	0	0	K
	676	0	25.95	7.44	0	676	0	0	0	Y
	677	0	25.95	7.44	0	677	0	0	0	G
	678	0	26.02	7.44	0	678	0.07	0	-0.07	G
	679	0	26.02	7.44	0	679	0	0	0	N
	680	0	26.02	7.44	0	680	0	0	0	Y
	681	0	26.52	7.44	0	681	0.49	0	-0.49	L
	682	0	26.96	7.44	0	682	0.44	0	-0.44	P
	683	0	26.96	7.44	0	683	0	0	0	S
	684	0	26.96	7.44	0	684	0	0	0	S
	685	0	26.96	7.44	0	685	0	0	0	T
	686	0	27.17	7.44	0	686	0.21	0	-0.21	D
	687	0	27.17	7.44	0	687	0	0	0	A
	688	0	27.17	7.44	0	688	0	0	0	P
	689	0	27.17	7.44	0	689	0	0	0	S
	690	0	27.17	7.44	0	690	0	0	0	T
	691	0	27.17	7.44	0	691	0	0	0	L
	692	0	27.64	7.52	0	692	0.47	0.08	-0.39	Y
	693	0	27.64	7.52	0	693	0	0	0	M
	694	0	27.64	7.52	0	694	0	0	0	Y
	695	0	27.64	7.52	0	695	0	0	0	V
	696	0	27.64	7.52	0	696	0	0	0	Q
	697	0	27.78	7.52	0	697	0.14	0	-0.14	V
	698	0	27.78	7.52	0	698	0	0	0	P
	699	0	27.93	7.52	0	699	0.15	0	-0.15	L
	700	0	27.93	7.52	0	700	0	0	0	I
	701	0	27.93	7.52	0	701	0	0	0	P
	702	0	27.93	7.52	0	702	0	0	0	M
	703	0	27.93	7.52	0	703	0	0	0	E
	704	0	27.93	7.52	0	704	0	0	0	A
	705	0	27.93	7.52	0	705	0	0	0	V
	706	0	27.93	7.52	0	706	0	0	0	S
	707	0	27.93	7.52	0	707	0	0	0	D
	708	0	27.93	7.52	0	708	0	0	0	T
	709	0	27.93	7.52	0	709	0	0	0	I
	710	0	27.93	7.52	0	710	0	0	0	D
	711	0	27.93	7.52	0	711	0	0	0	I
	712	0	27.93	7.52	0	712	0	0	0	N
	713	0	28.01	7.52	0	713	0.08	0	-0.08	V
	714	0	28.01	7.52	0	714	0	0	0	Y
	715	0	28.28	7.52	0	715	0.27	0	-0.27	V
	716	0	28.28	7.52	0	716	0	0	0	R
	717	0	28.28	7.52	0	717	0	0	0	G
	718	0	28.36	7.52	0	718	0.08	0	-0.08	G
	719	0	28.36	7.52	0	719	0	0	0	S
	720	0	28.73	7.52	0	720	0.37	0	-0.37	S
	721	0	28.73	7.52	0	721	0	0	0	F
	722	0	28.73	7.52	0	722	0	0	0	E
	723	0	28.73	7.52	0	723	0	0	0	V
	724	0	28.73	7.52	0	724	0	0	0	C
	725	0	28.73	7.52	0	725	0	0	0	V
	726	0	28.8	7.52	0	726	0.08	0	-0.08	P
	727	0	28.8	7.52	0	727	0	0	0	V
	728	0	28.8	7.52	0	728	0	0	0	Q
	729	0	28.8	7.52	0	729	0	0	0	P
	730	0	28.8	7.52	0	730	0	0	0	S
	731	0	28.8	7.52	0	731	0	0	0	L
	732	0	28.8	7.52	0	732	0	0	0	G
	733	0	28.8	7.52	0	733	0	0	0	L
	734	0	28.8	7.52	0	734	0	0	0	N
	735	0	28.8	7.52	0	735	0	0	0	W
	736	0	28.88	7.52	0	736	0.08	0	-0.08	N
	737	0	28.88	7.52	0	737	0	0	0	T
	738	0	28.88	7.52	0	738	0	0	0	D
	739	0	28.88	7.52	0	739	0	0	0	F
	740	0	28.88	7.52	0	740	0	0	0	I
	741	0	28.88	7.52	0	741	0	0	0	L
	742	0	28.88	7.52	0	742	0	0	0	R
	743	0	28.88	7.52	0	743	0	0	0	N
	744	0	28.88	7.52	0	744	0	0	0	D
	745	0	28.88	7.52	0	745	0	0	0	E
	746	0	29.25	7.6	0	746	0.37	0.08	-0.29	E
	747	0	29.33	7.6	0	747	0.08	0	-0.08	Y
	748	0	29.33	7.67	0	748	0	0.08	0.08	R
	749	0	29.33	7.67	0	749	0	0	0	A
	750	0	29.33	7.75	0	750	0	0.08	0.08	K
	751	0	29.33	7.75	0	751	0	0	0	T
	752	0	29.33	7.75	0	752	0	0	0	G
	753	0	29.33	7.75	0	753	0	0	0	Y
	754	0	29.4	7.75	0	754	0.08	0	-0.08	A
	755	0	29.4	7.75	0	755	0	0	0	P
	756	0	29.4	7.75	0	756	0	0	0	Y
	757	0	29.4	7.75	0	757	0	0	0	Y
	758	0	29.4	7.75	0	758	0	0	0	A
	759	0	29.4	7.75	0	759	0	0	0	G
	760	0	29.4	7.75	0	760	0	0	0	V
	761	0	29.4	7.75	0	761	0	0	0	W
	762	0	29.4	7.75	0	762	0	0	0	H
	763	0	29.4	7.75	0	763	0	0	0	S
	764	0	29.9	7.75	0	764	0.49	0	-0.49	F
	765	0	29.9	7.83	0	765	0	0.08	0.08	N
	766	0	29.9	7.83	0	766	0	0	0	N
	767	0	29.9	7.83	0	767	0	0	0	S
	768	0	29.9	7.83	0	768	0	0	0	N
	769	0	29.9	7.83	0	769	0	0	0	S
	770	0	29.9	7.83	0	770	0	0	0	L
	771	0	29.9	7.9	0	771	0	0.08	0.08	I
	772	0	29.9	7.9	0	772	0	0	0	F
	773	0	29.9	7.9	0	773	0	0	0	R
	774	0	29.9	7.9	0	774	0	0	0	W
	775	0	29.9	7.9	0	775	0	0	0	G
	776	0	29.97	7.98	0	776	0.08	0.08	0	A
	777	0	29.97	7.98	0	777	0	0	0	A
	778	0	29.97	7.98	0	778	0	0	0	S
	779	0	30.18	7.98	0	779	0.21	0	-0.21	D
	780	0	30.18	7.98	0	780	0	0	0	Q
	781	0	30.18	7.98	0	781	0	0	0	I
	782	0	30.18	8.06	0	782	0	0.08	0.08	A
	783	0	30.18	8.06	0	783	0	0	0	Q
	784	0	30.18	8.06	0	784	0	0	0	W
	785	0	30.18	8.06	0	785	0	0	0	P
	786	0	30.18	8.06	0	786	0	0	0	T
	787	0	30.18	8.06	0	787	0	0	0	I
	788	0	30.18	8.06	0	788	0	0	0	S
	789	0	30.18	8.06	0	789	0	0	0	V
	790	0	30.18	8.06	0	790	0	0	0	P
	791	0	30.18	8.06	0	791	0	0	0	R
	792	0	30.18	8.06	0	792	0	0	0	G
	793	0	30.18	8.06	0	793	0	0	0	E
	794	0	30.7	8.06	0	794	0.52	0	-0.52	L
	795	0	30.7	8.06	0	795	0	0	0	A
	796	0	30.7	8.06	0	796	0	0	0	F
	797	0	30.85	8.06	0	797	0.15	0	-0.15	L
	798	0	30.89	8.17	0	798	0.04	0.12	0.08	K
	799	0	30.89	8.17	0	799	0	0	0	I
	800	0	30.89	8.17	0	800	0	0	0	K
	801	0	30.89	8.17	0	801	0	0	0	D
	802	0	30.89	8.17	0	802	0	0	0	G
	803	0	30.89	8.17	0	803	0	0	0	K
	804	0	30.89	8.17	0	804	0	0	0	Q
	805	0	30.89	8.17	0	805	0	0	0	A
	806	0	30.89	8.17	0	806	0	0	0	A
	807	0	30.97	8.17	0	807	0.08	0	-0.08	V
	808	0	30.97	8.17	0	808	0	0	0	G
	809	0	30.97	8.17	0	809	0	0	0	T
	810	0	30.97	8.17	0	810	0	0	0	Q
	811	0	30.97	8.17	0	811	0	0	0	P
	812	0	30.97	8.17	0	812	0	0	0	W
	813	0	30.97	8.17	0	813	0	0	0	R
	814	0	30.97	8.17	0	814	0	0	0	T
	815	0	30.97	8.17	0	815	0	0	0	M
	816	0	30.97	8.17	0	816	0	0	0	V
	817	0	30.97	8.17	0	817	0	0	0	V
	818	0	30.97	8.17	0	818	0	0	0	W
	819	0	30.97	8.17	0	819	0	0	0	P
	820	0	30.97	8.17	0	820	0	0	0	S
	821	0	30.97	8.17	0	821	0	0	0	G
	822	0	31.24	8.17	0	822	0.27	0	-0.27	H
	823	0	31.61	8.17	0	823	0.37	0	-0.37	G
	824	0	31.61	8.17	0	824	0	0	0	Y
	825	0	31.61	8.17	0	825	0	0	0	N
	826	0	31.61	8.17	0	826	0	0	0	I
	827	0	31.61	8.17	0	827	0	0	0	G
	828	0	31.61	8.17	0	828	0	0	0	I
	829	0	32.1	8.17	0	829	0.49	0	-0.49	P
	830	0	32.1	8.17	0	830	0	0	0	T
	831	0	32.1	8.17	0	831	0	0	0	Y
	832	0	32.1	8.17	0	832	0	0	0	N
	833	0	32.1	8.17	0	833	0	0	0	A
	834	0	32.1	8.17	0	834	0	0	0	E
	835	0	32.1	8.17	0	835	0	0	0	R
	836	0	32.1	8.17	0	836	0	0	0	A
	837	0	32.1	8.25	0	837	0	0.08	0.08	R
	838	0	32.18	8.25	0	838	0.08	0	-0.08	Q
	839	0	32.18	8.25	0	839	0	0	0	L
	840	0	32.18	8.25	0	840	0	0	0	A
	841	0	32.18	8.25	0	841	0	0	0	Q
	842	0	32.25	8.25	0	842	0.08	0	-0.08	H
	843	0	32.4	8.25	0	843	0.15	0	-0.15	L
	844	0	32.4	8.25	0	844	0	0	0	Y
	845	0	32.4	8.25	0	845	0	0	0	G
	846	0	32.4	8.25	0	846	0	0	0	G
	847	0	32.4	8.25	0	847	0	0	0	G
	848	0	32.4	8.25	0	848	0	0	0	S
	849	0	32.4	8.25	0	849	0	0	0	L
	850	0	32.4	8.25	0	850	0	0	0	T
	851	0	32.48	8.25	0	851	0.08	0	-0.08	D
	852	0	32.56	8.25	0	852	0.08	0	-0.08	E
	853	0	32.56	8.25	0	853	0	0	0	K
	854	0	32.56	8.33	0	854	0	0.08	0.08	S
	855	0	32.56	8.33	0	855	0	0	0	K
	856	0	32.56	8.33	0	856	0	0	0	Q
	857	0	32.56	8.33	0	857	0	0	0	L
	858	0	32.56	8.33	0	858	0	0	0	F
	859	0	32.56	8.33	0	859	0	0	0	V
	860	0	32.56	8.33	0	860	0	0	0	P
	861	0	32.56	8.33	0	861	0	0	0	A
	862	0	32.56	8.33	0	862	0	0	0	N
	863	0	32.63	8.33	0	863	0.08	0	-0.08	Q
	864	0	32.63	8.33	0	864	0	0	0	Q
	865	0	32.63	8.33	0	865	0	0	0	G
	866	0	32.63	8.33	0	866	0	0	0	P
	867	0	32.63	8.33	0	867	0	0	0	G
	868	0	32.63	8.33	0	868	0	0	0	K
	869	0	32.63	8.33	0	869	0	0	0	V
	870	0	32.63	8.33	0	870	0	0	0	S
	871	0	32.63	8.4	0	871	0	0.08	0.08	D
	872	0	32.71	8.4	0	872	0.08	0	-0.08	G
	873	0	32.71	8.4	0	873	0	0	0	N
	874	0	32.79	8.4	0	874	0.08	0	-0.08	P
	875	0	32.86	8.4	0	875	0.08	0	-0.08	V
	876	0	32.86	8.4	0	876	0	0	0	W
	877	0	32.86	8.4	0	877	0	0	0	E
	878	0	33.13	8.4	0	878	0.27	0	-0.27	V
	879	0	33.13	8.4	0	879	0	0	0	M
	880	0	33.13	8.4	0	880	0	0	0	R
	881	0	33.13	8.4	0	881	0	0	0	A
	882	0	33.13	8.4	0	882	0	0	0	P
	883	0	33.13	8.4	0	883	0	0	0	L
	884	0	33.13	8.55	0	884	0	0.15	0.15	S
	885	0	33.13	8.55	0	885	0	0	0	T
	886	0	33.13	8.55	0	886	0	0	0	Q
	887	0	33.13	8.55	0	887	0	0	0	R
	888	0	33.13	8.55	0	888	0	0	0	A
	889	0	33.13	8.55	0	889	0	0	0	H
	890	0	33.13	9.07	0	890	0	0.52	0.52	I
	891	0	33.13	9.07	0	891	0	0	0	Q
	892	0	33.13	9.07	0	892	0	0	0	D
	893	0	33.13	9.07	0	893	0	0	0	F
	894	0	33.13	9.07	0	894	0	0	0	E
	895	0	33.13	9.07	0	895	0	0	0	F
	896	0	33.13	9.07	0	896	0	0	0	I
	897	0	33.4	9.07	0	897	0.27	0	-0.27	E
	898	0	33.4	9.07	0	898	0	0	0	A
	899	0	33.48	9.07	0	899	0.08	0	-0.08	I
	900	0	33.48	9.07	0	900	0	0	0	P
	901	0	33.48	9.07	0	901	0	0	0	E
	902	0	33.48	9.07	0	902	0	0	0	G
	903	0	33.48	9.07	0	903	0	0	0	E
	904	0	33.48	9.07	0	904	0	0	0	E
	905	0	33.48	9.07	0	905	0	0	0	S
	906	0	33.56	9.07	0	906	0.08	0	-0.08	R
	907	0	33.71	9.07	0	907	0.15	0	-0.15	N
	908	0	33.78	9.07	0	908	0.08	0	-0.08	T
	909	0	33.86	9.07	0	909	0.08	0	-0.08	T
	910	0	33.86	9.07	0	910	0	0	0	V
	911	0	33.86	9.07	0	911	0	0	0	L
	912	0	33.86	9.07	0	912	0	0	0	D
	913	0	33.86	9.07	0	913	0	0	0	T
	914	0	34.01	9.07	0	914	0.15	0	-0.15	T
	915	0	34.01	9.07	0	915	0	0	0	T
	916	0	34.08	9.07	0	916	0.08	0	-0.08	T
	917	0	34.08	9.07	0	917	0	0	0	L
	918	0	34.08	9.07	0	918	0	0	0	Q
	919	0	34.08	9.07	0	919	0	0	0	S
	920	0	34.08	9.07	0	920	0	0	0	S
	921	0	34.6	9.07	0	921	0.52	0	-0.52	G
	922	0	34.6	9.07	0	922	0	0	0	F
	923	0	34.6	9.07	0	923	0	0	0	G
	924	0	34.6	9.07	0	924	0	0	0	R
	925	0	34.68	9.07	0	925	0.08	0	-0.08	A
	926	0	34.76	9.07	0	926	0.08	0	-0.08	F
	927	0	34.76	9.07	0	927	0	0	0	F
	928	0	34.76	9.07	0	928	0	0	0	G
	929	0	34.76	9.07	0	929	0	0	0	E
	930	0	34.76	9.07	0	930	0	0	0	A
	931	0	34.76	9.07	0	931	0	0	0	F
	932	0	34.76	9.07	0	932	0	0	0	N
	933	0	35.28	9.07	0	933	0.52	0	-0.52	D
	934	0	35.28	9.07	0	934	0	0	0	L
	935	0	35.28	9.07	0	935	0	0	0	K
	936	0	35.28	9.07	0	936	0	0	0	T
	937	0	35.28	9.07	0	937	0	0	0	L
	938	0	35.28	9.07	0	938	0	0	0	M
	939	0	35.78	9.07	0	939	0.51	0	-0.51	R
	940	0	35.78	9.07	0	940	0	0	0	R
	941	0	35.78	9.07	0	941	0	0	0	Y
	942	0	35.78	9.07	0	942	0	0	0	Q
	943	0	35.78	9.07	0	943	0	0	0	L
	944	0	35.78	9.07	0	944	0	0	0	Y
	945	0	35.78	9.07	0	945	0	0	0	G
	946	0	35.78	9.07	0	946	0	0	0	Q
	947	0	35.78	9.07	0	947	0	0	0	L
	948	0	35.78	9.07	0	948	0	0	0	L
	949	0	35.86	9.07	0	949	0.08	0	-0.08	L
	950	0	35.86	9.07	0	950	0	0	0	S
	951	0	35.86	9.07	0	951	0	0	0	V
	952	0	35.86	9.07	0	952	0	0	0	T
	953	0	35.86	9.07	0	953	0	0	0	T
	954	0	35.86	9.07	0	954	0	0	0	D
	955	0	35.86	9.07	0	955	0	0	0	K
	956	0	35.86	9.07	0	956	0	0	0	D
	957	0	35.86	9.07	0	957	0	0	0	I
	958	0	35.86	9.07	0	958	0	0	0	D
	959	0	35.86	9.07	0	959	0	0	0	H
	960	0	35.86	9.07	0	960	0	0	0	C
	961	0	35.86	9.07	0	961	0	0	0	M
	962	0	35.86	9.07	0	962	0	0	0	F
	963	0	35.86	9.07	0	963	0	0	0	T
	964	0	35.86	9.07	0	964	0	0	0	F
	965	0	35.86	9.07	0	965	0	0	0	P
	966	0	35.86	9.07	0	966	0	0	0	C
	967	0	35.86	9.07	0	967	0	0	0	L
	968	0	35.86	9.07	0	968	0	0	0	P
	969	0	35.86	9.07	0	969	0	0	0	Q
	970	0	35.86	9.07	0	970	0	0	0	G
	971	0	35.86	9.07	0	971	0	0	0	L
	972	0	35.86	9.07	0	972	0	0	0	A
	973	0	35.94	9.07	0	973	0.08	0	-0.08	L
	974	0	36.08	9.07	0	974	0.15	0	-0.15	D
	975	0	36.08	9.07	0	975	0	0	0	I
	976	0	36.08	9.07	0	976	0	0	0	G
	977	0	36.16	9.07	0	977	0.08	0	-0.08	S
	978	0	36.16	9.07	0	978	0	0	0	A
	979	0	36.16	9.07	0	979	0	0	0	G
	980	0	36.16	9.07	0	980	0	0	0	S
	981	0	36.16	9.07	0	981	0	0	0	P
	982	0	36.16	9.07	0	982	0	0	0	H
	983	0	36.16	9.07	0	983	0	0	0	E
	984	0	36.24	9.07	0	984	0.08	0	-0.08	I
	985	0	36.24	9.07	0	985	0	0	0	F
	986	0	36.24	9.07	0	986	0	0	0	N
	987	0	36.24	9.07	0	987	0	0	0	R
	988	0	36.32	9.07	0	988	0.08	0	-0.08	C
	989	0	36.32	9.07	0	989	0	0	0	R
	990	0	36.32	9.07	0	990	0	0	0	D
	991	0	36.32	9.07	0	991	0	0	0	G
	992	0	36.32	9.07	0	992	0	0	0	I
	993	0	36.32	9.07	0	993	0	0	0	I
	994	0	36.39	9.07	0	994	0.08	0	-0.08	P
	995	0	36.39	9.07	0	995	0	0	0	L
	996	0	36.39	9.07	0	996	0	0	0	I
	997	0	36.39	9.07	0	997	0	0	0	A
	998	0	36.39	9.07	0	998	0	0	0	S
	999	0	36.39	9.07	0	999	0	0	0	G
	1000	0	36.39	9.07	0	1000	0	0	0	Y
	1001	0	36.39	9.07	0	1001	0	0	0	R
	1002	0	36.39	9.07	0	1002	0	0	0	F
	1003	0	36.39	9.07	0	1003	0	0	0	Y
	1004	0	36.39	9.07	0	1004	0	0	0	R
	1005	0	36.39	9.07	0	1005	0	0	0	G
	1006	0	36.39	9.07	0	1006	0	0	0	D
	1007	0	36.47	9.07	0	1007	0.08	0	-0.08	L
	1008	0	36.55	9.07	0	1008	0.08	0	-0.08	R
	1009	0	36.55	9.07	0	1009	0	0	0	Y
	1010	0	36.55	9.07	0	1010	0	0	0	K
	1011	0	36.62	9.07	0	1011	0.08	0	-0.08	I
	1012	0	36.62	9.07	0	1012	0	0	0	V
	1013	0	36.62	9.07	0	1013	0	0	0	F
	1014	0	36.62	9.07	0	1014	0	0	0	P
	1015	0	36.62	9.07	0	1015	0	0	0	S
	1016	0	36.62	9.07	0	1016	0	0	0	N
	1017	0	36.89	9.07	0	1017	0.27	0	-0.27	V
	1018	0	36.89	9.07	0	1018	0	0	0	N
	1019	0	36.97	9.07	0	1019	0.08	0	-0.08	S
	1020	0	36.97	9.07	0	1020	0	0	0	N
	1021	0	36.97	9.07	0	1021	0	0	0	I
	1022	0	36.97	9.07	0	1022	0	0	0	W
	1023	0	37.34	9.07	0	1023	0.37	0	-0.37	V
	1024	0	37.34	9.07	0	1024	0	0	0	Q
	1025	0	37.34	9.07	0	1025	0	0	0	H
	1026	0	37.34	9.07	0	1026	0	0	0	R
	1027	0	37.34	9.07	0	1027	0	0	0	P
	1028	0	37.34	9.07	0	1028	0	0	0	D
	1029	0	37.34	9.07	0	1029	0	0	0	N
	1030	0	37.34	9.07	0	1030	0	0	0	R
	1031	0	37.56	9.07	0	1031	0.22	0	-0.22	L
	1032	0	37.56	9.07	0	1032	0	0	0	E
	1033	0	38.01	9.07	0	1033	0.44	0	-0.44	G
	1034	0	38.01	9.07	0	1034	0	0	0	W
	1035	0	38.01	9.07	0	1035	0	0	0	S
	1036	0	38.01	9.07	0	1036	0	0	0	A
	1037	0	38.01	9.07	0	1037	0	0	0	A
	1038	0	38.01	9.4	0	1038	0	0.32	0.32	R
	1039	0	38.01	9.4	0	1039	0	0	0	I
	1040	0	38.01	9.4	0	1040	0	0	0	V
	1041	0	38.01	9.4	0	1041	0	0	0	N
	1042	0	38.48	9.4	0	1042	0.47	0	-0.47	C
	1043	0	38.48	9.4	0	1043	0	0	0	D
	1044	0	38.48	9.4	0	1044	0	0	0	A
	1045	0	38.56	9.4	0	1045	0.08	0	-0.08	V
	1046	0	38.63	9.4	0	1046	0.08	0	-0.08	S
	1047	0	38.63	9.4	0	1047	0	0	0	T
	1048	0	38.63	9.4	0	1048	0	0	0	G
	1049	0	38.63	9.4	0	1049	0	0	0	Q
	1050	0	39.14	9.4	0	1050	0.51	0	-0.51	G
	1051	0	39.14	9.4	0	1051	0	0	0	V
	1052	0	39.14	9.4	0	1052	0	0	0	Y
	1053	0	39.14	9.4	0	1053	0	0	0	N
	1054	0	39.14	9.4	0	1054	0	0	0	H
	1055	0	39.14	9.4	0	1055	0	0	0	G
	1056	0	39.14	9.4	0	1056	0	0	0	Y
	1057	0	39.14	9.4	0	1057	0	0	0	A
	1058	0	39.14	9.4	0	1058	0	0	0	S
	1059	0	39.14	9.4	0	1059	0	0	0	H
	1060	0	39.14	9.4	0	1060	0	0	0	I
	1061	0	39.14	9.4	0	1061	0	0	0	Q
	1062	0	39.29	9.4	0	1062	0.15	0	-0.15	I
	1063	0	39.29	9.4	0	1063	0	0	0	T
	1064	0	39.29	9.4	0	1064	0	0	0	R
	1065	0	39.29	9.4	0	1065	0	0	0	V
	1066	0	39.29	9.4	0	1066	0	0	0	N
	1067	0	39.29	9.4	0	1067	0	0	0	N
	1068	0	39.29	9.4	0	1068	0	0	0	V
	1069	0	39.29	9.4	0	1069	0	0	0	I
	1070	0	39.29	9.4	0	1070	0	0	0	E
	1071	0	39.29	9.4	0	1071	0	0	0	L
	1072	0	39.29	9.4	0	1072	0	0	0	E
	1073	0	39.29	9.4	0	1073	0	0	0	V
	1074	0	39.29	9.4	0	1074	0	0	0	P
	1075	0	39.36	9.4	0	1075	0.08	0	-0.08	F
	1076	0	39.36	9.4	0	1076	0	0	0	Y
	1077	0	39.36	9.4	0	1077	0	0	0	N
	1078	0	39.36	9.4	0	1078	0	0	0	A
	1079	0	39.36	9.4	0	1079	0	0	0	T
	1080	0	39.36	9.4	0	1080	0	0	0	C
	1081	0	39.36	9.4	0	1081	0	0	0	Y
	1082	0	39.36	9.4	0	1082	0	0	0	N
	1083	0	39.36	9.4	0	1083	0	0	0	Y
	1084	0	39.44	9.4	0	1084	0.08	0	-0.08	L
	1085	0	39.44	9.4	0	1085	0	0	0	Q
	1086	0	39.44	9.4	0	1086	0	0	0	A
	1087	0	39.44	9.4	0	1087	0	0	0	F
	1088	0	39.44	9.4	0	1088	0	0	0	N
	1089	0	39.44	9.4	0	1089	0	0	0	A
	1090	0	39.44	9.4	0	1090	0	0	0	S
	1091	0	39.52	9.4	0	1091	0.08	0	-0.08	S
	1092	0	39.52	9.4	0	1092	0	0	0	A
	1093	0	39.52	9.4	0	1093	0	0	0	A
	1094	0	39.52	9.4	0	1094	0	0	0	S
	1095	0	39.52	9.4	0	1095	0	0	0	S
	1096	0	39.52	9.4	0	1096	0	0	0	Y
	1097	0	39.52	9.4	0	1097	0	0	0	A
	1098	0	39.52	9.4	0	1098	0	0	0	V
	1099	0	39.52	9.4	0	1099	0	0	0	S
	1100	0	39.52	9.4	0	1100	0	0	0	L
	1101	0	39.6	9.4	0	1101	0.08	0	-0.08	G
	1102	0	39.6	9.4	0	1102	0	0	0	E
	1103	0	39.6	9.4	0	1103	0	0	0	I
	1104	0	39.6	9.4	0	1104	0	0	0	S
	1105	0	39.6	9.4	0	1105	0	0	0	V
	1106	0	39.6	9.4	0	1106	0	0	0	G
	1107	0	39.6	9.4	0	1107	0	0	0	F
	1108	0	39.6	9.4	0	1108	0	0	0	Q
	1109	0	39.96	9.4	0	1109	0.37	0	-0.37	A
	1110	0	39.96	9.47	0	1110	0	0.08	0.08	T
	1111	0	39.96	9.47	0	1111	0	0	0	S
	1112	0	40.24	9.47	0	1112	0.27	0	-0.27	D
	1113	0	40.24	9.47	0	1113	0	0	0	D
	1114	0	40.6	9.47	0	1114	0.37	0	-0.37	I
	1115	0	40.68	9.47	0	1115	0.08	0	-0.08	A
	1116	0	40.68	9.47	0	1116	0	0	0	S
	1117	0	41.2	9.47	0	1117	0.52	0	-0.52	I
	1118	0	41.64	9.47	0	1118	0.44	0	-0.44	V
	1119	0	41.72	9.47	0	1119	0.08	0	-0.08	N
	1120	0	41.72	9.47	0	1120	0	0	0	K
	1121	0	41.87	9.47	0	1121	0.15	0	-0.15	P
	1122	0	41.87	9.47	0	1122	0	0	0	V
	1123	0	41.87	9.47	0	1123	0	0	0	T
	1124	0	41.87	9.47	0	1124	0	0	0	I
	1125	0	41.87	9.47	0	1125	0	0	0	Y
	1126	0	41.87	9.47	0	1126	0	0	0	Y
	1127	0	41.87	9.47	0	1127	0	0	0	S
	1128	0	41.87	9.55	0	1128	0	0.08	0.08	I
	1129	0	41.95	9.55	0	1129	0.08	0	-0.08	G
	1130	0	41.95	9.55	0	1130	0	0	0	D
	1131	0	41.95	9.55	0	1131	0	0	0	G
	1132	0	41.95	9.55	0	1132	0	0	0	M
	1133	0	42.46	9.55	0	1133	0.52	0	-0.52	Q
	1134	0	42.46	9.55	0	1134	0	0	0	F
	1135	0	42.54	9.55	0	1135	0.08	0	-0.08	S
	1136	0	42.54	9.55	0	1136	0	0	0	Q
	1137	0	42.54	9.55	0	1137	0	0	0	W
	1138	0	42.54	9.55	0	1138	0	0	0	V
	1139	0	42.54	9.55	0	1139	0	0	0	G
	1140	0	42.54	9.55	0	1140	0	0	0	Y
	1141	0	42.91	9.55	0	1141	0.37	0	-0.37	Q
	1142	0	42.91	9.55	0	1142	0	0	0	P
	1143	0	42.91	9.55	0	1143	0	0	0	M
	1144	0	42.91	9.55	0	1144	0	0	0	M
	1145	0	42.99	9.55	0	1145	0.08	0	-0.08	I
	1146	0	42.99	9.55	0	1146	0	0	0	L
	1147	0	43.13	9.55	0	1147	0.15	0	-0.15	D
	1148	0	43.13	9.55	0	1148	0	0	0	Q
	1149	0	43.13	9.55	0	1149	0	0	0	L
	1150	0	43.21	9.55	0	1150	0.08	0	-0.08	P
	1151	0	43.21	9.55	0	1151	0	0	0	A
	1152	0	43.21	9.55	0	1152	0	0	0	P
	1153	0	43.21	9.55	0	1153	0	0	0	V
	1154	0	43.21	9.55	0	1154	0	0	0	V
	1155	0	43.21	9.55	0	1155	0	0	0	R
	1156	0	43.21	9.55	0	1156	0	0	0	A
	1157	0	43.21	9.55	0	1157	0	0	0	V
	1158	0	43.21	9.55	0	1158	0	0	0	P
	1159	0	43.21	9.55	0	1159	0	0	0	E
	1160	0	43.21	9.55	0	1160	0	0	0	G
	1161	0	43.21	9.55	0	1161	0	0	0	P
	1162	0	43.21	9.55	0	1162	0	0	0	I
	1163	0	43.21	9.55	0	1163	0	0	0	A
	1164	0	43.21	9.55	0	1164	0	0	0	K
	1165	0	43.21	9.55	0	1165	0	0	0	I
	1166	0	43.21	9.55	0	1166	0	0	0	K
	1167	0	43.21	9.55	0	1167	0	0	0	N
	1168	0	43.21	9.55	0	1168	0	0	0	F
	1169	0	43.21	9.55	0	1169	0	0	0	F
	1170	0	43.21	9.55	0	1170	0	0	0	H
	1171	0	43.21	9.55	0	1171	0	0	0	Q
	1172	0	43.21	9.55	0	1172	0	0	0	T
	1173	0	43.21	9.55	0	1173	0	0	0	A
	1174	0	43.36	9.55	0	1174	0.15	0	-0.15	D
	1175	0	43.36	9.55	0	1175	0	0	0	E
	1176	0	43.44	9.55	0	1176	0.08	0	-0.08	V
	1177	0	43.44	9.55	0	1177	0	0	0	R
	1178	0	43.44	9.55	0	1178	0	0	0	E
	1179	0	43.44	9.55	0	1179	0	0	0	A
	1180	0	43.44	9.55	0	1180	0	0	0	Q
	1181	0	43.44	9.55	0	1181	0	0	0	A
	1182	0	43.51	9.55	0	1182	0.08	0	-0.08	A
	1183	0	43.51	9.55	0	1183	0	0	0	K
	1184	0	43.51	9.55	0	1184	0	0	0	M
	1185	0	43.51	9.55	0	1185	0	0	0	R
	1186	0	43.51	9.55	0	1186	0	0	0	E
	1187	0	43.51	9.55	0	1187	0	0	0	D
	1188	0	43.51	9.55	0	1188	0	0	0	M
	1189	0	43.51	9.55	0	1189	0	0	0	G
	1190	0	43.51	9.55	0	1190	0	0	0	M
	1191	0	43.88	9.55	0	1191	0.37	0	-0.37	V
	1192	0	44.36	9.55	0	1192	0.47	0	-0.47	V
	1193	0	44.36	9.55	0	1193	0	0	0	Q
	1194	0	44.36	9.55	0	1194	0	0	0	D
	1195	0	44.36	9.55	0	1195	0	0	0	V
	1196	0	44.36	9.55	0	1196	0	0	0	I
	1197	0	44.36	9.55	0	1197	0	0	0	G
	1198	0	44.36	9.55	0	1198	0	0	0	E
	1199	0	44.36	9.55	0	1199	0	0	0	L
	1200	0	44.43	9.55	0	1200	0.08	0	-0.08	S
	1201	0	44.51	9.55	0	1201	0.08	0	-0.08	Q
	1202	0	44.51	9.55	0	1202	0	0	0	A
	1203	0	44.51	9.55	0	1203	0	0	0	I
	1204	0	44.51	9.55	0	1204	0	0	0	P
	1205	0	44.51	9.55	0	1205	0	0	0	D
	1206	0	44.51	9.55	0	1206	0	0	0	L
	1207	0	44.51	9.55	0	1207	0	0	0	Q
	1208	0	44.51	9.55	0	1208	0	0	0	Q
	1209	0	44.59	9.55	0	1209	0.08	0	-0.08	P
	1210	0	44.66	9.55	0	1210	0.08	0	-0.08	E
	1211	0	44.66	9.63	0	1211	0	0.08	0.08	A
	1212	0	44.66	9.63	0	1212	0	0	0	Q
	1213	0	44.66	9.63	0	1213	0	0	0	A
	1214	0	45.03	9.63	0	1214	0.37	0	-0.37	N
	1215	0	45.03	9.63	0	1215	0	0	0	V
	1216	0	45.03	9.63	0	1216	0	0	0	F
	1217	0	45.03	9.63	0	1217	0	0	0	S
	1218	0	45.03	9.63	0	1218	0	0	0	L
	1219	0	45.11	9.63	0	1219	0.08	0	-0.08	V
	1220	0	45.11	9.63	0	1220	0	0	0	S
	1221	0	45.11	9.63	0	1221	0	0	0	Q
	1222	0	45.11	9.63	0	1222	0	0	0	L
	1223	0	45.11	9.63	0	1223	0	0	0	V
	1224	0	45.48	9.63	0	1224	0.37	0	-0.37	H
	1225	0	45.48	9.63	0	1225	0	0	0	A
	1226	0	45.48	9.63	0	1226	0	0	0	I
	1227	0	45.48	9.63	0	1227	0	0	0	I
	1228	0	45.48	9.63	0	1228	0	0	0	G
	1229	0	45.48	9.63	0	1229	0	0	0	T
	1230	0	45.48	9.63	0	1230	0	0	0	S
	1231	0	45.48	9.63	0	1231	0	0	0	L
	1232	0	45.48	9.63	0	1232	0	0	0	K
	1233	0	45.48	9.63	0	1233	0	0	0	T
	1234	0	45.56	9.63	0	1234	0.08	0	-0.08	V
	1235	0	45.56	9.63	0	1235	0	0	0	A
	1236	0	45.56	9.63	0	1236	0	0	0	W
	1237	0	45.56	9.63	0	1237	0	0	0	A
	1238	0	45.56	9.63	0	1238	0	0	0	I
	1239	0	45.56	9.63	0	1239	0	0	0	V
	1240	0	45.56	9.63	0	1240	0	0	0	S
	1241	0	45.56	9.63	0	1241	0	0	0	I
	1242	0	45.56	9.63	0	1242	0	0	0	F
	1243	0	45.56	9.63	0	1243	0	0	0	V
	1244	0	45.56	9.63	0	1244	0	0	0	T
	1245	0	45.56	9.63	0	1245	0	0	0	L
	1246	0	45.56	9.63	0	1246	0	0	0	G
	1247	0	45.56	9.63	0	1247	0	0	0	L
	1248	0	45.56	9.63	0	1248	0	0	0	I
	1249	0	45.56	9.63	0	1249	0	0	0	G
	1250	0	45.56	9.63	0	1250	0	0	0	R
	1251	0	45.56	9.63	0	1251	0	0	0	E
	1252	0	45.56	9.63	0	1252	0	0	0	M
	1253	0	45.56	9.63	0	1253	0	0	0	M
	1254	0	45.56	9.63	0	1254	0	0	0	H
	1255	0	45.56	9.63	0	1255	0	0	0	S
	1256	0	45.56	9.63	0	1256	0	0	0	V
	1257	0	45.56	9.63	0	1257	0	0	0	I
	1258	0	45.63	9.63	0	1258	0.08	0	-0.08	T
	1259	0	45.63	9.63	0	1259	0	0	0	V
	1260	0	45.63	9.63	0	1260	0	0	0	V
	1261	0	45.63	9.63	0	1261	0	0	0	K
	1262	0	45.63	9.63	0	1262	0	0	0	R
	1263	0	45.63	9.63	0	1263	0	0	0	L
	1264	0	45.63	9.63	0	1264	0	0	0	L
	1265	0	45.63	9.63	0	1265	0	0	0	E
	1266	0	45.63	9.63	0	1266	0	0	0	K
	1267	0	45.63	9.63	0	1267	0	0	0	Y
	1268	0	45.63	9.63	0	1268	0	0	0	H
	1269	0	45.63	9.63	0	1269	0	0	0	L
	1270	0	45.63	9.63	0	1270	0	0	0	A
	1271	0	45.63	9.7	0	1271	0	0.08	0.08	T
	1272	0	45.63	9.7	0	1272	0	0	0	Q
	1273	0	45.63	9.7	0	1273	0	0	0	P
	1274	0	45.63	9.7	0	1274	0	0	0	Q
	1275	0	45.63	9.7	0	1275	0	0	0	E
	1276	0	45.63	9.7	0	1276	0	0	0	S
	1277	0	45.63	9.7	0	1277	0	0	0	A
	1278	0	45.63	9.7	0	1278	0	0	0	S
	1279	0	45.63	9.7	0	1279	0	0	0	S
	1280	0	45.63	9.7	0	1280	0	0	0	S
	1281	0	45.63	9.78	0	1281	0	0.08	0.08	T
	1282	0	45.63	9.78	0	1282	0	0	0	V
	1283	0	45.63	9.78	0	1283	0	0	0	I
	1284	0	45.63	9.78	0	1284	0	0	0	S
	1285	0	45.63	9.78	0	1285	0	0	0	A
	1286	0	45.63	9.78	0	1286	0	0	0	V
	1287	0	45.63	9.78	0	1287	0	0	0	P
	1288	0	45.63	9.78	0	1288	0	0	0	E
	1289	0	45.63	9.78	0	1289	0	0	0	A
	1290	0	45.63	9.78	0	1290	0	0	0	P
	1291	0	45.63	9.78	0	1291	0	0	0	N
	1292	0	45.63	9.78	0	1292	0	0	0	A
	1293	0	45.63	9.78	0	1293	0	0	0	E
	1294	0	45.63	9.78	0	1294	0	0	0	A
	1295	0	45.63	9.78	0	1295	0	0	0	E
	1296	0	45.63	9.78	0	1296	0	0	0	E
	1297	0	45.63	9.78	0	1297	0	0	0	A
	1298	0	45.63	9.78	0	1298	0	0	0	S
	1299	0	45.63	9.78	0	1299	0	0	0	A
	1300	0	45.63	9.78	0	1300	0	0	0	W
	1301	0	45.63	9.78	0	1301	0	0	0	V
	1302	0	45.63	9.78	0	1302	0	0	0	S
	1303	0	45.63	9.78	0	1303	0	0	0	I
	1304	0	45.63	9.78	0	1304	0	0	0	I
	1305	0	45.63	9.78	0	1305	0	0	0	Y
	1306	0	45.63	9.78	0	1306	0	0	0	N
	1307	0	45.63	9.78	0	1307	0	0	0	G
	1308	0	45.63	9.78	0	1308	0	0	0	V
	1309	0	45.63	9.78	0	1309	0	0	0	C
	1310	0	45.63	9.78	0	1310	0	0	0	N
	1311	0	45.63	9.78	0	1311	0	0	0	M
	1312	0	45.63	9.78	0	1312	0	0	0	L
	1313	0	45.63	9.78	0	1313	0	0	0	N
	1314	0	45.63	9.78	0	1314	0	0	0	V
	1315	0	45.63	9.78	0	1315	0	0	0	A
	1316	0	45.63	9.78	0	1316	0	0	0	A
	1317	0	45.63	9.78	0	1317	0	0	0	Q
	1318	0	45.63	9.78	0	1318	0	0	0	K
	1319	0	45.63	9.78	0	1319	0	0	0	P
	1320	0	45.63	9.78	0	1320	0	0	0	K
	1321	0	45.63	9.78	0	1321	0	0	0	Q
	1322	0	45.63	9.78	0	1322	0	0	0	F
	1323	0	45.63	9.78	0	1323	0	0	0	K
	1324	0	45.63	9.78	0	1324	0	0	0	D
	1325	0	45.63	9.78	0	1325	0	0	0	W
	1326	0	45.63	9.78	0	1326	0	0	0	V
	1327	0	45.63	9.78	0	1327	0	0	0	K
	1328	0	45.63	9.78	0	1328	0	0	0	L
	1329	0	45.63	9.78	0	1329	0	0	0	A
	1330	0	45.63	9.78	0	1330	0	0	0	T
	1331	0	45.63	9.86	0	1331	0	0.08	0.08	I
	1332	0	45.63	9.86	0	1332	0	0	0	D
	1333	0	45.63	9.86	0	1333	0	0	0	F
	1334	0	45.63	9.86	0	1334	0	0	0	S
	1335	0	45.63	9.86	0	1335	0	0	0	N
	1336	0	45.63	9.93	0	1336	0	0.08	0.08	N
	1337	0	45.63	9.93	0	1337	0	0	0	C
	1338	0	45.63	9.93	0	1338	0	0	0	R
	1339	0	45.63	9.93	0	1339	0	0	0	G
	1340	0	45.63	9.93	0	1340	0	0	0	S
	1341	0	45.71	9.93	0	1341	0.08	0	-0.08	N
	1342	0	45.71	9.93	0	1342	0	0	0	Q
	1343	0	45.71	9.93	0	1343	0	0	0	V
	1344	0	45.79	9.93	0	1344	0.08	0	-0.08	F
	1345	0	46.29	9.93	0	1345	0.51	0	-0.51	V
	1346	0	46.29	9.93	0	1346	0	0	0	F
	1347	0	46.51	9.93	0	1347	0.21	0	-0.21	F
	1348	0	46.51	9.93	0	1348	0	0	0	K
	1349	0	46.83	9.93	0	1349	0.32	0	-0.32	N
	1350	0	46.91	9.93	0	1350	0.08	0	-0.08	T
	1351	0	46.91	9.93	0	1351	0	0	0	F
	1352	0	46.91	9.93	0	1352	0	0	0	E
	1353	0	46.91	9.93	0	1353	0	0	0	V
	1354	0	46.91	9.93	0	1354	0	0	0	L
	1355	0	46.91	9.93	0	1355	0	0	0	K
	1356	0	47.12	9.93	0	1356	0.21	0	-0.21	K
	1357	0	47.12	9.93	0	1357	0	0	0	M
	1358	0	47.12	9.93	0	1358	0	0	0	W
	1359	0	47.12	9.93	0	1359	0	0	0	G
	1360	0	47.12	9.93	0	1360	0	0	0	Y
	1361	0	47.2	9.93	0	1361	0.08	0	-0.08	V
	1362	0	47.2	9.93	0	1362	0	0	0	F
	1363	0	47.2	9.93	0	1363	0	0	0	C
	1364	0	47.2	9.93	0	1364	0	0	0	Q
	1365	0	47.2	9.93	0	1365	0	0	0	S
	1366	0	47.2	9.93	0	1366	0	0	0	N
	1367	0	47.27	9.93	0	1367	0.08	0	-0.08	P
	1368	0	47.27	9.93	0	1368	0	0	0	A
	1369	0	47.35	9.93	0	1369	0.08	0	-0.08	A
	1370	0	47.35	9.93	0	1370	0	0	0	R
	1371	0	47.35	9.93	0	1371	0	0	0	L
	1372	0	47.43	9.93	0	1372	0.08	0	-0.08	L
	1373	0	47.43	9.93	0	1373	0	0	0	K
	1374	0	47.43	9.93	0	1374	0	0	0	A
	1375	0	47.43	9.93	0	1375	0	0	0	V
	1376	0	47.43	9.93	0	1376	0	0	0	N
	1377	0	47.43	9.93	0	1377	0	0	0	D
	1378	0	47.43	9.93	0	1378	0	0	0	E
	1379	0	47.43	9.93	0	1379	0	0	0	P
	1380	0	47.5	9.93	0	1380	0.08	0	-0.08	E
	1381	0	47.5	9.93	0	1381	0	0	0	I
	1382	0	47.5	9.93	0	1382	0	0	0	L
	1383	0	47.5	9.93	0	1383	0	0	0	K
	1384	0	47.58	9.93	0	1384	0.08	0	-0.08	A
	1385	0	47.58	9.93	0	1385	0	0	0	W
	1386	0	47.73	9.93	0	1386	0.15	0	-0.15	V
	1387	0	47.73	9.93	0	1387	0	0	0	K
	1388	0	47.73	9.93	0	1388	0	0	0	E
	1389	0	47.73	9.93	0	1389	0	0	0	C
	1390	0	47.73	9.93	0	1390	0	0	0	L
	1391	0	47.73	9.93	0	1391	0	0	0	Y
	1392	0	47.73	9.93	0	1392	0	0	0	L
	1393	0	47.73	9.93	0	1393	0	0	0	D
	1394	0	47.81	9.93	0	1394	0.08	0	-0.08	D
	1395	0	47.88	9.93	0	1395	0.08	0	-0.08	P
	1396	0	47.88	9.93	0	1396	0	0	0	K
	1397	0	47.96	9.93	0	1397	0.08	0	-0.08	F
	1398	0	47.96	9.93	0	1398	0	0	0	R
	1399	0	47.96	9.93	0	1399	0	0	0	M
	1400	0	47.96	9.93	0	1400	0	0	0	R
	1401	0	47.96	9.93	0	1401	0	0	0	R
	1402	0	47.96	9.93	0	1402	0	0	0	A
	1403	0	47.96	9.93	0	1403	0	0	0	H
	1404	0	47.96	9.93	0	1404	0	0	0	D
	1405	0	47.96	9.93	0	1405	0	0	0	Q
	1406	0	47.96	9.93	0	1406	0	0	0	E
	1407	0	47.96	9.93	0	1407	0	0	0	Y
	1408	0	47.96	9.93	0	1408	0	0	0	I
	1409	0	47.96	9.93	0	1409	0	0	0	E
	1410	0	48.47	9.93	0	1410	0.51	0	-0.51	R
	1411	0	48.47	9.93	0	1411	0	0	0	V
	1412	0	48.47	9.93	0	1412	0	0	0	F
	1413	0	48.47	9.93	0	1413	0	0	0	A
	1414	0	48.47	9.93	0	1414	0	0	0	A
	1415	0	48.47	9.93	0	1415	0	0	0	H
	1416	0	48.55	9.93	0	1416	0.08	0	-0.08	S
	1417	0	48.55	9.93	0	1417	0	0	0	Y
	1418	0	48.55	9.93	0	1418	0	0	0	G
	1419	0	48.55	9.93	0	1419	0	0	0	Q
	1420	0	48.55	9.93	0	1420	0	0	0	I
	1421	0	48.55	9.93	0	1421	0	0	0	L
	1422	0	48.55	9.93	0	1422	0	0	0	L
	1423	0	48.55	9.93	0	1423	0	0	0	H
	1424	0	48.55	9.93	0	1424	0	0	0	D
	1425	0	48.55	9.93	0	1425	0	0	0	L
	1426	0	48.55	9.93	0	1426	0	0	0	T
	1427	0	48.55	9.93	0	1427	0	0	0	A
	1428	0	48.55	9.93	0	1428	0	0	0	E
	1429	0	48.55	9.93	0	1429	0	0	0	M
	1430	0	49.05	9.93	0	1430	0.51	0	-0.51	N
	1431	0	49.05	9.93	0	1431	0	0	0	Q
	1432	0	49.05	9.93	0	1432	0	0	0	S
	1433	0	49.05	9.93	0	1433	0	0	0	R
	1434	0	49.05	9.93	0	1434	0	0	0	N
	1435	0	49.05	9.93	0	1435	0	0	0	L
	1436	0	49.05	9.93	0	1436	0	0	0	S
	1437	0	49.05	9.93	0	1437	0	0	0	V
	1438	0	49.05	9.93	0	1438	0	0	0	F
	1439	0	49.05	9.93	0	1439	0	0	0	T
	1440	0	49.05	9.93	0	1440	0	0	0	R
	1441	0	49.05	9.93	0	1441	0	0	0	V
	1442	0	49.05	9.93	0	1442	0	0	0	Y
	1443	0	49.05	9.93	0	1443	0	0	0	D
	1444	0	49.05	9.93	0	1444	0	0	0	Q
	1445	0	49.05	9.93	0	1445	0	0	0	I
	1446	0	49.05	9.93	0	1446	0	0	0	S
	1447	0	49.05	9.93	0	1447	0	0	0	K
	1448	0	49.13	9.93	0	1448	0.08	0	-0.08	L
	1449	0	49.21	9.93	0	1449	0.08	0	-0.08	K
	1450	0	49.28	9.93	0	1450	0.08	0	-0.08	T
	1451	0	49.28	9.93	0	1451	0	0	0	D
	1452	0	49.28	9.93	0	1452	0	0	0	L
	1453	0	49.28	9.93	0	1453	0	0	0	M
	1454	0	49.28	9.93	0	1454	0	0	0	E
	1455	0	49.28	9.93	0	1455	0	0	0	M
	1456	0	49.28	9.93	0	1456	0	0	0	G
	1457	0	49.36	9.93	0	1457	0.08	0	-0.08	S
	1458	0	49.44	9.93	0	1458	0.08	0	-0.08	N
	1459	0	49.44	9.93	0	1459	0	0	0	P
	1460	0	49.44	9.93	0	1460	0	0	0	Y
	1461	0	49.44	9.93	0	1461	0	0	0	I
	1462	0	49.44	9.93	0	1462	0	0	0	R
	1463	0	49.59	9.93	0	1463	0.15	0	-0.15	R
	1464	0	49.59	9.93	0	1464	0	0	0	E
	1465	0	49.59	9.93	0	1465	0	0	0	C
	1466	0	49.59	9.93	0	1466	0	0	0	F
	1467	0	49.59	9.93	0	1467	0	0	0	T
	1468	0	49.59	9.93	0	1468	0	0	0	I
	1469	0	49.59	9.93	0	1469	0	0	0	C
	1470	0	49.59	9.93	0	1470	0	0	0	M
	1471	0	49.59	9.93	0	1471	0	0	0	C
	1472	0	49.59	9.93	0	1472	0	0	0	G
	1473	0	49.67	9.93	0	1473	0.08	0	-0.08	A
	1474	0	49.67	9.93	0	1474	0	0	0	S
	1475	0	49.67	9.93	0	1475	0	0	0	G
	1476	0	49.67	9.93	0	1476	0	0	0	I
	1477	0	49.67	9.93	0	1477	0	0	0	G
	1478	0	49.67	9.93	0	1478	0	0	0	K
	1479	0	49.67	9.93	0	1479	0	0	0	S
	1480	0	49.67	9.93	0	1480	0	0	0	Y
	1481	0	49.67	9.93	0	1481	0	0	0	L
	1482	0	49.67	9.93	0	1482	0	0	0	T
	1483	0	49.67	9.93	0	1483	0	0	0	D
	1484	0	49.67	9.93	0	1484	0	0	0	S
	1485	0	49.67	9.93	0	1485	0	0	0	L
	1486	0	49.74	9.93	0	1486	0.08	0	-0.08	C
	1487	0	49.74	9.93	0	1487	0	0	0	S
	1488	0	49.89	9.93	0	1488	0.15	0	-0.15	E
	1489	0	49.89	9.93	0	1489	0	0	0	L
	1490	0	49.89	9.93	0	1490	0	0	0	L
	1491	0	49.89	9.93	0	1491	0	0	0	R
	1492	0	49.89	9.93	0	1492	0	0	0	A
	1493	0	49.89	9.93	0	1493	0	0	0	S
	1494	0	49.89	9.93	0	1494	0	0	0	R
	1495	0	49.89	9.93	0	1495	0	0	0	T
	1496	0	49.97	9.93	0	1496	0.08	0	-0.08	P
	1497	0	49.97	9.93	0	1497	0	0	0	V
	1498	0	49.97	9.93	0	1498	0	0	0	T
	1499	0	50.04	9.93	0	1499	0.08	0	-0.08	T
	1500	0	50.04	9.93	0	1500	0	0	0	G
	1501	0	50.04	9.93	0	1501	0	0	0	I
	1502	0	50.04	9.93	0	1502	0	0	0	K
	1503	0	50.04	9.93	0	1503	0	0	0	C
	1504	0	50.04	9.93	0	1504	0	0	0	V
	1505	0	50.04	9.93	0	1505	0	0	0	V
	1506	0	50.04	9.93	0	1506	0	0	0	N
	1507	0	50.04	9.93	0	1507	0	0	0	P
	1508	0	50.04	9.93	0	1508	0	0	0	L
	1509	0	50.04	9.93	0	1509	0	0	0	S
	1510	0	50.04	9.93	0	1510	0	0	0	D
	1511	0	50.04	9.93	0	1511	0	0	0	Y
	1512	0	50.04	9.93	0	1512	0	0	0	W
	1513	0	50.04	9.93	0	1513	0	0	0	D
	1514	0	50.12	9.93	0	1514	0.08	0	-0.08	Q
	1515	0	50.12	9.93	0	1515	0	0	0	C
	1516	0	50.12	9.93	0	1516	0	0	0	D
	1517	0	50.12	9.93	0	1517	0	0	0	F
	1518	0	50.2	9.93	0	1518	0.08	0	-0.08	Q
	1519	0	50.2	9.93	0	1519	0	0	0	P
	1520	0	50.2	9.93	0	1520	0	0	0	V
	1521	0	50.2	9.93	0	1521	0	0	0	L
	1522	0	50.2	9.93	0	1522	0	0	0	C
	1523	0	50.2	9.93	0	1523	0	0	0	V
	1524	0	50.72	9.93	0	1524	0.52	0	-0.52	D
	1525	0	50.72	9.93	0	1525	0	0	0	D
	1526	0	50.72	9.93	0	1526	0	0	0	M
	1527	0	50.72	9.93	0	1527	0	0	0	W
	1528	0	50.72	9.93	0	1528	0	0	0	S
	1529	0	50.72	9.93	0	1529	0	0	0	V
	1530	0	50.72	9.93	0	1530	0	0	0	E
	1531	0	50.72	9.93	0	1531	0	0	0	T
	1532	0	50.72	9.93	0	1532	0	0	0	S
	1533	0	50.72	9.93	0	1533	0	0	0	T
	1534	0	50.72	9.93	0	1534	0	0	0	T
	1535	0	50.72	9.93	0	1535	0	0	0	L
	1536	0	50.72	9.93	0	1536	0	0	0	D
	1537	0	50.72	9.93	0	1537	0	0	0	K
	1538	0	50.72	9.93	0	1538	0	0	0	Q
	1539	0	50.86	9.93	0	1539	0.15	0	-0.15	L
	1540	0	51.01	9.93	0	1540	0.15	0	-0.15	N
	1541	0	51.01	9.93	0	1541	0	0	0	M
	1542	0	51.01	9.93	0	1542	0	0	0	L
	1543	0	51.01	9.93	0	1543	0	0	0	F
	1544	0	51.01	9.93	0	1544	0	0	0	Q
	1545	0	51.01	9.93	0	1545	0	0	0	V
	1546	0	51.01	9.93	0	1546	0	0	0	H
	1547	0	51.16	9.93	0	1547	0.15	0	-0.15	S
	1548	0	51.16	9.93	0	1548	0	0	0	P
	1549	0	51.24	9.93	0	1549	0.08	0	-0.08	I
	1550	0	51.24	9.93	0	1550	0	0	0	V
	1551	0	51.56	9.93	0	1551	0.32	0	-0.32	L
	1552	0	51.56	9.93	0	1552	0	0	0	S
	1553	0	51.56	9.93	0	1553	0	0	0	P
	1554	0	51.56	9.93	0	1554	0	0	0	P
	1555	0	51.64	9.93	0	1555	0.08	0	-0.08	K
	1556	0	51.64	9.93	0	1556	0	0	0	A
	1557	0	51.64	9.93	0	1557	0	0	0	D
	1558	0	51.64	9.93	0	1558	0	0	0	L
	1559	0	51.64	9.93	0	1559	0	0	0	E
	1560	0	51.64	9.93	0	1560	0	0	0	G
	1561	0	51.64	9.93	0	1561	0	0	0	K
	1562	0	51.64	9.93	0	1562	0	0	0	K
	1563	0	51.64	9.93	0	1563	0	0	0	M
	1564	0	51.64	9.93	0	1564	0	0	0	R
	1565	0	51.72	9.93	0	1565	0.08	0	-0.08	Y
	1566	0	51.72	9.93	0	1566	0	0	0	N
	1567	0	51.72	9.93	0	1567	0	0	0	P
	1568	0	51.72	9.93	0	1568	0	0	0	E
	1569	0	51.72	9.93	0	1569	0	0	0	I
	1570	0	52.19	9.93	0	1570	0.47	0	-0.47	F
	1571	0	52.19	9.93	0	1571	0	0	0	I
	1572	0	52.19	9.93	0	1572	0	0	0	Y
	1573	0	52.19	9.93	0	1573	0	0	0	N
	1574	0	52.19	9.93	0	1574	0	0	0	T
	1575	0	52.19	9.93	0	1575	0	0	0	N
	1576	0	52.26	9.93	0	1576	0.08	0	-0.08	K
	1577	0	52.26	9.93	0	1577	0	0	0	P
	1578	0	52.26	9.93	0	1578	0	0	0	F
	1579	0	52.26	9.93	0	1579	0	0	0	P
	1580	0	52.26	9.93	0	1580	0	0	0	R
	1581	0	52.26	9.93	0	1581	0	0	0	F
	1582	0	52.26	9.93	0	1582	0	0	0	D
	1583	0	52.34	9.93	0	1583	0.08	0	-0.08	R
	1584	0	52.34	9.93	0	1584	0	0	0	I
	1585	0	52.34	9.93	0	1585	0	0	0	A
	1586	0	52.34	9.93	0	1586	0	0	0	M
	1587	0	52.34	9.93	0	1587	0	0	0	E
	1588	0	52.34	9.93	0	1588	0	0	0	A
	1589	0	52.34	9.93	0	1589	0	0	0	I
	1590	0	52.34	9.93	0	1590	0	0	0	Y
	1591	0	52.34	9.93	0	1591	0	0	0	R
	1592	0	52.34	9.93	0	1592	0	0	0	R
	1593	0	52.34	9.93	0	1593	0	0	0	R
	1594	0	52.34	9.93	0	1594	0	0	0	N
	1595	0	52.34	9.93	0	1595	0	0	0	V
	1596	0	52.34	9.93	0	1596	0	0	0	L
	1597	0	52.34	9.93	0	1597	0	0	0	I
	1598	0	52.34	9.93	0	1598	0	0	0	E
	1599	0	52.34	9.93	0	1599	0	0	0	C
	1600	0	52.34	9.93	0	1600	0	0	0	K
	1601	0	52.34	9.93	0	1601	0	0	0	A
	1602	0	52.42	9.93	0	1602	0.08	0	-0.08	S
	1603	0	52.42	9.93	0	1603	0	0	0	E
	1604	0	52.42	9.93	0	1604	0	0	0	E
	1605	0	52.42	9.93	0	1605	0	0	0	K
	1606	0	52.42	9.93	0	1606	0	0	0	K
	1607	0	52.42	9.93	0	1607	0	0	0	R
	1608	0	52.42	9.93	0	1608	0	0	0	G
	1609	0	52.49	9.93	0	1609	0.08	0	-0.08	C
	1610	0	53.01	9.93	0	1610	0.52	0	-0.52	K
	1611	0	53.01	9.93	0	1611	0	0	0	H
	1612	0	53.09	9.93	0	1612	0.08	0	-0.08	C
	1613	0	53.09	9.93	0	1613	0	0	0	E
	1614	0	53.61	9.93	0	1614	0.52	0	-0.52	N
	1615	0	53.61	9.93	0	1615	0	0	0	D
	1616	0	53.61	9.93	0	1616	0	0	0	I
	1617	0	53.61	9.93	0	1617	0	0	0	P
	1618	0	53.61	9.93	0	1618	0	0	0	I
	1619	0	53.61	9.93	0	1619	0	0	0	A
	1620	0	53.69	9.93	0	1620	0.08	0	-0.08	E
	1621	0	53.69	9.93	0	1621	0	0	0	C
	1622	0	53.69	9.93	0	1622	0	0	0	S
	1623	0	53.69	9.93	0	1623	0	0	0	P
	1624	0	53.69	9.93	0	1624	0	0	0	K
	1625	0	53.69	9.93	0	1625	0	0	0	M
	1626	0	53.69	9.93	0	1626	0	0	0	L
	1627	0	53.69	9.93	0	1627	0	0	0	K
	1628	0	53.69	9.93	0	1628	0	0	0	D
	1629	0	53.84	9.93	0	1629	0.15	0	-0.15	F
	1630	0	53.84	9.93	0	1630	0	0	0	H
	1631	0	54.36	9.93	0	1631	0.52	0	-0.52	H
	1632	0	54.57	9.93	0	1632	0.22	0	-0.22	I
	1633	0	54.57	10.01	0	1633	0	0.08	0.08	K
	1634	0	54.57	10.01	0	1634	0	0	0	F
	1635	0	54.57	10.01	0	1635	0	0	0	R
	1636	0	54.57	10.01	0	1636	0	0	0	Y
	1637	0	54.57	10.01	0	1637	0	0	0	A
	1638	0	54.57	10.01	0	1638	0	0	0	H
	1639	0	54.57	10.01	0	1639	0	0	0	D
	1640	0	54.57	10.01	0	1640	0	0	0	V
	1641	0	54.57	10.01	0	1641	0	0	0	C
	1642	0	54.57	10.01	0	1642	0	0	0	N
	1643	0	54.94	10.01	0	1643	0.37	0	-0.37	S
	1644	0	54.94	10.01	0	1644	0	0	0	E
	1645	0	54.94	10.01	0	1645	0	0	0	T
	1646	0	54.94	10.01	0	1646	0	0	0	T
	1647	0	54.94	10.01	0	1647	0	0	0	W
	1648	0	54.94	10.01	0	1648	0	0	0	S
	1649	0	54.94	10.01	0	1649	0	0	0	E
	1650	0	54.94	10.01	0	1650	0	0	0	W
	1651	0	54.94	10.01	0	1651	0	0	0	M
	1652	0	54.94	10.01	0	1652	0	0	0	T
	1653	0	54.94	10.01	0	1653	0	0	0	Y
	1654	0	54.94	10.01	0	1654	0	0	0	N
	1655	0	54.94	10.01	0	1655	0	0	0	E
	1656	0	54.94	10.01	0	1656	0	0	0	F
	1657	0	55.02	10.01	0	1657	0.08	0	-0.08	L
	1658	0	55.02	10.01	0	1658	0	0	0	E
	1659	0	55.02	10.01	0	1659	0	0	0	W
	1660	0	55.02	10.01	0	1660	0	0	0	I
	1661	0	55.02	10.01	0	1661	0	0	0	T
	1662	0	55.02	10.01	0	1662	0	0	0	P
	1663	0	55.1	10.01	0	1663	0.08	0	-0.08	V
	1664	0	55.1	10.01	0	1664	0	0	0	Y
	1665	0	55.1	10.01	0	1665	0	0	0	M
	1666	0	55.1	10.01	0	1666	0	0	0	A
	1667	0	55.17	10.01	0	1667	0.08	0	-0.08	N
	1668	0	55.17	10.01	0	1668	0	0	0	R
	1669	0	55.17	10.01	0	1669	0	0	0	R
	1670	0	55.17	10.01	0	1670	0	0	0	K
	1671	0	55.17	10.01	0	1671	0	0	0	A
	1672	0	55.17	10.01	0	1672	0	0	0	N
	1673	0	55.17	10.01	0	1673	0	0	0	E
	1674	0	55.17	10.01	0	1674	0	0	0	S
	1675	0	55.17	10.01	0	1675	0	0	0	F
	1676	0	55.17	10.01	0	1676	0	0	0	K
	1677	0	55.17	10.01	0	1677	0	0	0	M
	1678	0	55.17	10.01	0	1678	0	0	0	R
	1679	0	55.25	10.01	0	1679	0.08	0	-0.08	V
	1680	0	55.25	10.01	0	1680	0	0	0	D
	1681	0	55.25	10.01	0	1681	0	0	0	E
	1682	0	55.25	10.01	0	1682	0	0	0	M
	1683	0	55.25	10.01	0	1683	0	0	0	Q
	1684	0	55.25	10.01	0	1684	0	0	0	M
	1685	0	55.25	10.01	0	1685	0	0	0	L
	1686	0	55.25	10.01	0	1686	0	0	0	R
	1687	0	55.25	10.01	0	1687	0	0	0	M
	1688	0	55.25	10.01	0	1688	0	0	0	D
	1689	0	55.77	10.01	0	1689	0.52	0	-0.52	E
	1690	0	55.77	10.01	0	1690	0	0	0	P
	1691	0	55.77	10.01	0	1691	0	0	0	L
	1692	0	55.77	10.01	0	1692	0	0	0	E
	1693	0	55.77	10.01	0	1693	0	0	0	G
	1694	0	55.77	10.01	0	1694	0	0	0	D
	1695	0	55.85	10.01	0	1695	0.08	0	-0.08	N
	1696	0	56.36	10.01	0	1696	0.52	0	-0.52	I
	1697	0	56.36	10.01	0	1697	0	0	0	L
	1698	0	56.36	10.01	0	1698	0	0	0	N
	1699	0	56.36	10.01	0	1699	0	0	0	K
	1700	0	56.36	10.01	0	1700	0	0	0	Y
	1701	0	56.36	10.01	0	1701	0	0	0	V
	1702	0	56.44	10.01	0	1702	0.08	0	-0.08	E
	1703	0	56.52	10.01	0	1703	0.08	0	-0.08	V
	1704	0	56.52	10.01	0	1704	0	0	0	N
	1705	0	56.52	10.01	0	1705	0	0	0	Q
	1706	0	56.73	10.01	0	1706	0.21	0	-0.21	R
	1707	0	56.73	10.01	0	1707	0	0	0	L
	1708	0	56.73	10.01	0	1708	0	0	0	V
	1709	0	56.73	10.01	0	1709	0	0	0	E
	1710	0	56.73	10.01	0	1710	0	0	0	E
	1711	0	56.73	10.01	0	1711	0	0	0	M
	1712	0	56.73	10.01	0	1712	0	0	0	K
	1713	0	56.73	10.01	0	1713	0	0	0	A
	1714	0	56.73	10.01	0	1714	0	0	0	F
	1715	0	56.73	10.01	0	1715	0	0	0	K
	1716	0	56.81	10.01	0	1716	0.08	0	-0.08	E
	1717	0	56.81	10.01	0	1717	0	0	0	R
	1718	0	56.81	10.01	0	1718	0	0	0	T
	1719	0	56.88	10.01	0	1719	0.08	0	-0.08	L
	1720	0	56.88	10.01	0	1720	0	0	0	W
	1721	0	56.88	10.01	0	1721	0	0	0	S
	1722	0	56.88	10.01	0	1722	0	0	0	D
	1723	0	57.21	10.01	0	1723	0.32	0	-0.32	L
	1724	0	57.21	10.01	0	1724	0	0	0	H
	1725	0	57.73	10.01	0	1725	0.52	0	-0.52	R
	1726	0	57.73	10.28	0	1726	0	0.27	0.27	L
	1727	0	57.73	10.28	0	1727	0	0	0	G
	1728	0	57.73	10.28	0	1728	0	0	0	A
	1729	0	57.73	10.6	0	1729	0	0.32	0.32	E
	1730	0	58.05	11.1	0	1730	0.32	0.49	0.17	I
	1731	0	58.13	11.1	0	1731	0.08	0	-0.08	S
	1732	0	58.2	11.17	0	1732	0.08	0.08	0	T
	1733	0	58.2	11.17	0	1733	0	0	0	S
	1734	0	58.2	11.5	0	1734	0	0.32	0.32	V
	1735	0	58.2	11.5	0	1735	0	0	0	K
	1736	0	58.2	11.57	0	1736	0	0.08	0.08	K
	1737	0	58.2	11.57	0	1737	0	0	0	A
	1738	0	58.2	11.57	0	1738	0	0	0	L
	1739	0	58.2	11.57	0	1739	0	0	0	P
	1740	0	58.35	11.57	0	1740	0.15	0	-0.15	T
	1741	0	58.35	11.57	0	1741	0	0	0	I
	1742	0	58.86	11.57	0	1742	0.51	0	-0.51	S
	1743	0	59.18	11.57	0	1743	0.32	0	-0.32	I
	1744	0	59.69	11.57	0	1744	0.51	0	-0.51	T
	1745	0	59.69	11.57	0	1745	0	0	0	E
	1746	0	59.69	11.57	0	1746	0	0	0	K
	1747	0	59.84	11.57	0	1747	0.15	0	-0.15	L
	1748	0	59.92	11.57	0	1748	0.08	0	-0.08	P
	1749	0	59.92	11.57	0	1749	0	0	0	H
	1750	0	59.92	11.57	0	1750	0	0	0	W
	1751	0	59.92	11.57	0	1751	0	0	0	T
	1752	0	59.92	11.57	0	1752	0	0	0	V
	1753	0	59.92	11.65	0	1753	0	0.08	0.08	Q
	1754	0	59.92	11.65	0	1754	0	0	0	C
	1755	0	59.92	11.65	0	1755	0	0	0	G
	1756	0	59.92	11.65	0	1756	0	0	0	I
	1757	0	59.92	11.73	0	1757	0	0.08	0.08	A
	1758	0	59.92	11.73	0	1758	0	0	0	K
	1759	0	59.92	11.73	0	1759	0	0	0	P
	1760	0	59.92	11.73	0	1760	0	0	0	E
	1761	0	59.92	11.73	0	1761	0	0	0	M
	1762	0	59.92	11.73	0	1762	0	0	0	D
	1763	0	59.92	11.73	0	1763	0	0	0	H
	1764	0	59.92	11.73	0	1764	0	0	0	A
	1765	0	59.92	11.73	0	1765	0	0	0	Y
	1766	0	59.92	11.73	0	1766	0	0	0	E
	1767	0	59.92	11.73	0	1767	0	0	0	V
	1768	0	59.92	11.8	0	1768	0	0.08	0.08	V
	1769	0	59.92	11.8	0	1769	0	0	0	S
	1770	0	60	11.8	0	1770	0.08	0	-0.08	S
	1771	0	60	11.8	0	1771	0	0	0	Y
	1772	0	60	11.8	0	1772	0	0	0	A
	1773	0	60.08	11.8	0	1773	0.08	0	-0.08	A
	1774	0	60.08	11.8	0	1774	0	0	0	G
	1775	0	60.08	11.8	0	1775	0	0	0	M
	1776	0	60.08	11.8	0	1776	0	0	0	N
	1777	0	60.08	11.8	0	1777	0	0	0	A
	1778	0	60.08	11.8	0	1778	0	0	0	E
	1779	0	60.57	11.8	0	1779	0.49	0	-0.49	I
	1780	0	60.57	11.8	0	1780	0	0	0	E
	1781	0	60.57	11.8	0	1781	0	0	0	A
	1782	0	60.57	11.88	0	1782	0	0.08	0.08	H
	1783	0	60.57	11.88	0	1783	0	0	0	E
	1784	0	60.57	11.88	0	1784	0	0	0	Q
	1785	0	60.57	11.88	0	1785	0	0	0	V
	1786	0	60.57	11.88	0	1786	0	0	0	R
	1787	0	60.57	11.88	0	1787	0	0	0	R
	1788	0	60.57	11.88	0	1788	0	0	0	S
	1789	0	60.57	11.88	0	1789	0	0	0	S
	1790	0	60.57	11.96	0	1790	0	0.08	0.08	V
	1791	0	60.57	11.96	0	1791	0	0	0	E
	1792	0	60.57	11.96	0	1792	0	0	0	C
	1793	0	60.57	11.96	0	1793	0	0	0	Q
	1794	0	60.57	11.96	0	1794	0	0	0	Y
	1795	0	60.57	12.04	0	1795	0	0.08	0.08	A
	1796	0	60.57	12.04	0	1796	0	0	0	E
	1797	0	60.57	12.04	0	1797	0	0	0	P
	1798	0	60.57	12.04	0	1798	0	0	0	Q
	1799	0	60.57	12.04	0	1799	0	0	0	A
	1800	0	60.67	12.57	0	1800	0.1	0.54	0.44	P
	1801	0	60.67	12.57	0	1801	0	0	0	R
	1802	0	60.67	12.57	0	1802	0	0	0	N
	1803	0	60.67	12.57	0	1803	0	0	0	P
	1804	0	60.67	12.57	0	1804	0	0	0	D
	1805	0	60.67	12.57	0	1805	0	0	0	D
	1806	0	60.67	12.57	0	1806	0	0	0	E
	1807	0	60.75	12.57	0	1807	0.08	0	-0.08	G
	1808	0	60.75	12.57	0	1808	0	0	0	P
	1809	0	60.82	12.57	0	1809	0.08	0	-0.08	T
	1810	0	60.82	12.57	0	1810	0	0	0	I
	1811	0	60.82	12.57	0	1811	0	0	0	D
	1812	0	60.82	12.57	0	1812	0	0	0	E
	1813	0	60.82	12.57	0	1813	0	0	0	E
	1814	0	60.82	12.57	0	1814	0	0	0	L
	1815	0	60.82	12.57	0	1815	0	0	0	M
	1816	0	60.82	12.57	0	1816	0	0	0	G
	1817	0	60.82	12.57	0	1817	0	0	0	D
	1818	0	60.82	12.57	0	1818	0	0	0	T
	1819	0	60.82	12.57	0	1819	0	0	0	E
	1820	0	60.97	12.57	0	1820	0.15	0	-0.15	F
	1821	0	60.97	12.57	0	1821	0	0	0	T
	1822	0	61.05	12.57	0	1822	0.08	0	-0.08	S
	1823	0	61.05	12.57	0	1823	0	0	0	Q
	1824	0	61.05	12.57	0	1824	0	0	0	A
	1825	0	61.05	12.57	0	1825	0	0	0	L
	1826	0	61.05	12.57	0	1826	0	0	0	E
	1827	0	61.05	12.57	0	1827	0	0	0	R
	1828	0	61.05	12.57	0	1828	0	0	0	L
	1829	0	61.05	12.57	0	1829	0	0	0	V
	1830	0	61.05	12.57	0	1830	0	0	0	D
	1831	0	61.32	12.57	0	1831	0.27	0	-0.27	E
	1832	0	61.32	12.57	0	1832	0	0	0	G
	1833	0	61.32	12.57	0	1833	0	0	0	Y
	1834	0	61.32	12.57	0	1834	0	0	0	I
	1835	0	61.32	12.57	0	1835	0	0	0	T
	1836	0	61.32	12.57	0	1836	0	0	0	G
	1837	0	61.32	12.57	0	1837	0	0	0	K
	1838	0	61.32	12.57	0	1838	0	0	0	Q
	1839	0	61.32	12.57	0	1839	0	0	0	K
	1840	0	61.76	12.57	0	1840	0.44	0	-0.44	K
	1841	0	61.76	12.57	0	1841	0	0	0	Y
	1842	0	61.76	12.57	0	1842	0	0	0	I
	1843	0	61.76	12.57	0	1843	0	0	0	A
	1844	0	61.76	12.57	0	1844	0	0	0	T
	1845	0	61.76	12.57	0	1845	0	0	0	W
	1846	0	61.76	12.57	0	1846	0	0	0	C
	1847	0	61.76	12.57	0	1847	0	0	0	S
	1848	0	61.76	12.57	0	1848	0	0	0	K
	1849	0	61.76	12.57	0	1849	0	0	0	R
	1850	0	61.76	12.57	0	1850	0	0	0	R
	1851	0	61.76	12.57	0	1851	0	0	0	E
	1852	0	61.76	12.72	0	1852	0	0.15	0.15	H
	1853	0	61.76	12.99	0	1853	0	0.27	0.27	T
	1854	0	61.76	12.99	0	1854	0	0	0	A
	1855	0	61.84	12.99	0	1855	0.08	0	-0.08	D
	1856	0	61.84	12.99	0	1856	0	0	0	F
	1857	0	61.84	12.99	0	1857	0	0	0	D
	1858	0	61.84	12.99	0	1858	0	0	0	L
	1859	0	61.92	12.99	0	1859	0.08	0	-0.08	V
	1860	0	61.92	12.99	0	1860	0	0	0	W
	1861	0	61.92	12.99	0	1861	0	0	0	T
	1862	0	61.92	12.99	0	1862	0	0	0	D
	1863	0	61.92	12.99	0	1863	0	0	0	N
	1864	0	61.92	12.99	0	1864	0	0	0	L
	1865	0	61.99	12.99	0	1865	0.08	0	-0.08	R
	1866	0	62.07	12.99	0	1866	0.08	0	-0.08	V
	1867	0	62.22	12.99	0	1867	0.15	0	-0.15	L
	1868	0	62.36	12.99	0	1868	0.15	0	-0.15	S
	1869	0	62.36	12.99	0	1869	0	0	0	A
	1870	0	62.36	12.99	0	1870	0	0	0	Y
	1871	0	62.44	12.99	0	1871	0.08	0	-0.08	V
	1872	0	62.52	12.99	0	1872	0.08	0	-0.08	H
	1873	0	62.52	12.99	0	1873	0	0	0	E
	1874	0	62.6	12.99	0	1874	0.08	0	-0.08	R
	1875	0	62.6	12.99	0	1875	0	0	0	S
	1876	0	62.6	12.99	0	1876	0	0	0	S
	1877	0	62.6	12.99	0	1877	0	0	0	S
	1878	0	62.6	12.99	0	1878	0	0	0	T
	1879	0	62.6	12.99	0	1879	0	0	0	R
	1880	0	62.6	12.99	0	1880	0	0	0	L
	1881	0	62.6	12.99	0	1881	0	0	0	S
	1882	0	62.6	12.99	0	1882	0	0	0	T
	1883	0	62.6	12.99	0	1883	0	0	0	D
	1884	0	62.67	12.99	0	1884	0.08	0	-0.08	D
	1885	0	62.67	12.99	0	1885	0	0	0	V
	1886	0	62.67	12.99	0	1886	0	0	0	K
	1887	0	62.67	12.99	0	1887	0	0	0	L
	1888	0	62.67	12.99	0	1888	0	0	0	Y
	1889	0	62.67	12.99	0	1889	0	0	0	K
	1890	0	62.67	12.99	0	1890	0	0	0	N
	1891	0	62.67	12.99	0	1891	0	0	0	I
	1892	0	62.88	12.99	0	1892	0.21	0	-0.21	S
	1893	0	62.88	12.99	0	1893	0	0	0	M
	1894	0	62.96	12.99	0	1894	0.08	0	-0.08	L
	1895	0	62.96	12.99	0	1895	0	0	0	H
	1896	0	62.96	12.99	0	1896	0	0	0	Q
	1897	0	62.96	12.99	0	1897	0	0	0	K
	1898	0	63.4	12.99	0	1898	0.44	0	-0.44	Y
	1899	0	63.4	12.99	0	1899	0	0	0	D
	1900	0	63.48	12.99	0	1900	0.08	0	-0.08	T
	1901	0	63.48	12.99	0	1901	0	0	0	T
	1902	0	63.48	12.99	0	1902	0	0	0	E
	1903	0	63.48	12.99	0	1903	0	0	0	C
	1904	0	63.48	12.99	0	1904	0	0	0	A
	1905	0	63.56	12.99	0	1905	0.08	0	-0.08	K
	1906	0	63.56	12.99	0	1906	0	0	0	C
	1907	0	63.56	12.99	0	1907	0	0	0	Q
	1908	0	63.56	12.99	0	1908	0	0	0	H
	1909	0	63.56	12.99	0	1909	0	0	0	W
	1910	0	63.56	12.99	0	1910	0	0	0	Y
	1911	0	64	12.99	0	1911	0.44	0	-0.44	A
	1912	0	64	12.99	0	1912	0	0	0	P
	1913	0	64	12.99	0	1913	0	0	0	L
	1914	0	64	12.99	0	1914	0	0	0	T
	1915	0	64.15	12.99	0	1915	0.15	0	-0.15	D
	1916	0	64.3	12.99	0	1916	0.15	0	-0.15	I
	1917	0	64.3	12.99	0	1917	0	0	0	Y
	1918	0	64.3	12.99	0	1918	0	0	0	V
	1919	0	64.3	12.99	0	1919	0	0	0	D
	1920	0	64.3	12.99	0	1920	0	0	0	D
	1921	0	64.3	12.99	0	1921	0	0	0	K
	1922	0	64.3	12.99	0	1922	0	0	0	K
	1923	0	64.3	12.99	0	1923	0	0	0	L
	1924	0	64.37	12.99	0	1924	0.08	0	-0.08	F
	1925	0	64.37	12.99	0	1925	0	0	0	W
	1926	0	64.37	12.99	0	1926	0	0	0	C
	1927	0	64.37	12.99	0	1927	0	0	0	Q
	1928	0	64.37	12.99	0	1928	0	0	0	K
	1929	0	64.37	12.99	0	1929	0	0	0	E
	1930	0	64.37	12.99	0	1930	0	0	0	K
	1931	0	64.37	12.99	0	1931	0	0	0	K
	1932	0	64.37	12.99	0	1932	0	0	0	T
	1933	0	64.37	12.99	0	1933	0	0	0	L
	1934	0	64.37	12.99	0	1934	0	0	0	I
	1935	0	64.37	12.99	0	1935	0	0	0	D
	1936	0	64.37	12.99	0	1936	0	0	0	N
	1937	0	64.37	12.99	0	1937	0	0	0	R
	1938	0	64.37	12.99	0	1938	0	0	0	K
	1939	0	64.37	12.99	0	1939	0	0	0	L
	1940	0	64.37	12.99	0	1940	0	0	0	S
	1941	0	64.37	12.99	0	1941	0	0	0	K
	1942	0	64.37	12.99	0	1942	0	0	0	E
	1943	0	64.37	12.99	0	1943	0	0	0	D
	1944	0	64.78	12.99	0	1944	0.41	0	-0.41	V
	1945	0	64.78	12.99	0	1945	0	0	0	T
	1946	0	64.78	12.99	0	1946	0	0	0	V
	1947	0	64.78	12.99	0	1947	0	0	0	Q
	1948	0	64.86	12.99	0	1948	0.08	0	-0.08	S
	1949	0	64.86	12.99	0	1949	0	0	0	K
	1950	0	64.86	12.99	0	1950	0	0	0	L
	1951	0	64.86	13.07	0	1951	0	0.08	0.08	I
	1952	0	64.86	13.07	0	1952	0	0	0	N
	1953	0	64.86	13.07	0	1953	0	0	0	L
	1954	0	64.86	13.07	0	1954	0	0	0	S
	1955	0	64.86	13.07	0	1955	0	0	0	V
	1956	0	64.86	13.07	0	1956	0	0	0	P
	1957	0	64.86	13.07	0	1957	0	0	0	C
	1958	0	64.86	13.15	0	1958	0	0.08	0.08	G
	1959	0	64.86	13.22	0	1959	0	0.08	0.08	E
	1960	0	64.86	13.22	0	1960	0	0	0	V
	1961	0	64.94	13.22	0	1961	0.08	0	-0.08	C
	1962	0	64.94	13.22	0	1962	0	0	0	M
	1963	0	64.94	13.22	0	1963	0	0	0	L
	1964	0	64.94	13.22	0	1964	0	0	0	H
	1965	0	65.31	13.22	0	1965	0.37	0	-0.37	S
	1966	0	65.31	13.22	0	1966	0	0	0	K
	1967	0	65.31	13.22	0	1967	0	0	0	Y
	1968	0	65.75	13.22	0	1968	0.44	0	-0.44	F
	1969	0	65.75	13.22	0	1969	0	0	0	N
	1970	0	65.75	13.22	0	1970	0	0	0	Y
	1971	0	65.83	13.22	0	1971	0.08	0	-0.08	L
	1972	0	65.83	13.22	0	1972	0	0	0	F
	1973	0	65.83	13.22	0	1973	0	0	0	H
	1974	0	65.83	13.22	0	1974	0	0	0	K
	1975	0	65.83	13.22	0	1975	0	0	0	A
	1976	0	65.83	13.22	0	1976	0	0	0	W
	1977	0	65.83	13.22	0	1977	0	0	0	L
	1978	0	65.97	13.22	0	1978	0.14	0	-0.14	N
	1979	0	66.04	13.22	0	1979	0.08	0	-0.08	E
	1980	0	66.49	13.22	0	1980	0.44	0	-0.44	N
	1981	0	66.92	13.22	0	1981	0.43	0	-0.43	P
	1982	0	66.92	13.22	0	1982	0	0	0	T
	1983	0	66.92	13.22	0	1983	0	0	0	W
	1984	0	66.92	13.22	0	1984	0	0	0	R
[truncated: 911 more rows]
