# Supplementary material for: Dynamic evolution in the key honey bee pathogen deformed wing virus: Novel insights into virulence and competition using reverse genetics
Source: PLoS Biol. 2019 Oct 10;17(10):e3000502. doi: 10.1371/journal.pbio.3000502 (PMC6805011; doi:10.1371/journal.pbio.3000502)
Supplement: S5 Table — (XLSX) [file pbio.3000502.s013.xlsx]

## Sheet: Sheet1
S5 Table. Primers and the synthetic gene used in this study.
Primer ID	Nucleotide sequence (5'-3')	Application, notes
T7-Ribozyme-5’-DWV	5'CCCAAAGCGGCCGCGCTATAATACGACTCACTATAGGGattttaaactgatgaggccgaaaggccgaaaacccggtatcccgggttcTTTAAAATTCGCTATGGGAGGCGATTTATGCCTTCCATAGCGAATTACGGTGCAACTAACAATTTTAGATAGTAGCCATGAACAAACATTATAGTGGCTCACTACGTATTGATCATTTTTATAATGACTTGCGTAGCATGAAGCGCATGCTTGTAGTTGTAACTATGTTACTTTGCAAGTTGGAGTTTACTATTTTGGATTATGAATATGTGCACTTAGTGTCTGTATTTATAGTCGTTTGTGGTTCAAGGTTTTGTGTTAGTAGTACACTTATGTATGAATGTACCTTTAGTATGAATGTTATAGAATG…	Synthetic gene sequence used for construction of the full-length DWV cDNA clones. The T7 RNA polymerase promoter sequence is shown in bold, the 5’ ribozyme sequence is in lower case, the 5’ terminal 21 nt extension of the DWV RNA is in Italics, the 5’ NotI and the 3’ PacI restriction sites are underscored.
DWV-PmeI-A27Rev	5’CGGTATGTTTAAACTTTTTTTTTTTTTTTTTTTTTTTTTTTACTATTATGGTTAAAACTATACTAAAATTAGG 3’	RT-PCR amplification of the 9.7 kb DWV cDNA fragments. Reverse primer complementary to the 3'-terminus of the DWV genomic RNA with 27 nt poly(A), PmeI restriction sites is underscored.
DWV-USA-PacI462F	5’cccaaaTTAATTAaTAATATTAGTAGTCCGTAACTATTATCATCC 3'	RT-PCR amplification of the 9.7 kb DWV cDNA fragments. Forward primer corresponding to the positions 464-502 to the 5'-terminus of the DWV genomic RNA, PacI restriction sites is underscored.
DWV-qPCR-For	5'TGAATTCAGTGTCGCCCATA 3'	DWV genomic RNA, forward positions 6581-6600. qRT-PCR quantification of DWV RNA
DWV-qPCR-Rev	5'GAGATTGAAGCGCATGAACA 3'	DWV genomic RNA, complementary to positons 10053-10076. qRT-PCR quantification of DWV
DWV-LP-For	5'GTTAATGTCTCATAGCCCAGACG 3'	DWV genomic RNA, forward positions 899-921. RT-PCR amplification and sequencing of the DWV LP region.
DWV-LP-Rev	5' CATATAGCATCAGAATTAGCCTC 3'	DWV genomic RNA, complementary to positons 2071-2049. RT-PCR amplification and sequencing of the DWV LP region.
DWV-POL-For	5' ATGGTTTGTATGAGGTTATACTTC 3'	DWV genomic RNA, forward positions 7996-8019. RT-PCR amplification and sequencing of the DWV RNA-dependent RNA polymerase-coding region.
DWV-POL-Rev	5' GAGTAACACCTAACCTAGAGTACC 3'	DWV genomic RNA, complementary to positons 10053-10076. RT-PCR amplification and sequencing of the DWV RNA-dependent RNA polymerase-coding region.
DWV-LP-For	5' GTTAATGTCTCATAGCCCAGACG 3'	DWV genomic RNA, forward, positions 899-921. RT-PCR amplification and sequencing of the DWV leader protein-coding region.
DWV-LP-Rev	5' ATATAGCATCAGAATTAGCCTC 3'	DWV genomic RNA, complementary to positons 2070-2049. RT-PCR amplification and sequencing of the DWV leader protein-coding region.
T7dsRNA-LP-For	5' CCgctataatacgactcactataGGGgaagttgatgaagccag 3'	Amplification of the template for strain-specific dsRNA. DWV genomic RNA, forward, positions 1242-1260. The T7 RNA polymerase promoter sequence is shown in bold
dsRNA-LP-For	5' GGGgaagttgatgaagccag 3'	Amplification of the template for strain-specific dsRNA. DWV genomic RNA, forward, positions 1242-1260.
dsRNA-LP-Rev	5' gcttcttgaccgacctcgac 3'	Amplification of the template for strain-specific dsRNA. DWV genomic RNA, complementary to positions 1520-1505.
T7dsRNA-LP-Rev	5' CCgctataatacgactcactataGGgcttcttgaccgacctcgac 3'	Amplification of the template for strain-specific dsRNA. DWV genomic RNA, complementary to positions 1520-1505. The T7 RNA polymerase promoter sequence is shown in bold.

## Sheet: Sheet2
Supplementary Table S4. Primers and synthetic genes used in this study.
