# Supplementary material for: Dynamic evolution in the key honey bee pathogen deformed wing virus: Novel insights into virulence and competition using reverse genetics
Source: PLoS Biol. 2019 Oct 10;17(10):e3000502. doi: 10.1371/journal.pbio.3000502 (PMC6805011; doi:10.1371/journal.pbio.3000502)
Supplement: S1 Data — Separate data sheets of this Excel document, which are accordingly named, contain data for Figs 2A, 2B, 4A, 5A, 5B, 5C, 7B and 7C. (XLSX) [file pbio.3000502.s014.xlsx]

## Sheet: Fig 2AB Numerical values
Numerical values underlying Fig 2AB.
NGS Library ID (S2 Table)	Sample (location, year, treatment, description)	Sample individal or poled	Fig. 1A group	Fig. 1B group	Proportion of DWV reads	log10[proportion of DWV reads]	Average Shannon's diversity of the NS region (positions 5500-9847)	Average Shannon's diversity (Fig. 2A)	Standard deviation of Shannon's diversity (Fig 2A)			Average Shannon's diversity (Fig. 2A)	Standard deviation of Shannon's diversity (Fig 2A)
UK -A1*	UK-2013, Control individual pupa 1	Individual bee	UK 2013 wild-type Low DWV (Group 1)	UK 2013 wild-type	0.00119326	-2.92327	0.0147618	0.0147315	0.00051955		UK 2013 wild-type Low DWV (Group 1)	0.0147315	0.00051955
UK-A3 *	UK-2013, Control individual pupa 2	Individual bee	UK 2013 wild-type Low DWV (Group 1)	UK 2013 wild-type	0.000848277	-3.07146	0.0138854				UK 2013 wild-type High DWV (Group 2)	0.00404147	0.00342254
UK-B1 *	UK-2013, PBS-injected pupa 1	Individual bee	UK 2013 wild-type Low DWV (Group 1)	UK 2013 wild-type	0.000907452	-3.04218	0.0148919				USA 2015 -2017 wild-type Low DWV (Group 3)	0.0196927	0.000250718
UK-B2 *	UK-2013, PBS-injected pupa 2	Individual bee	UK 2013 wild-type Low DWV (Group 1)	UK 2013 wild-type	0.000660821	-3.17992	0.0142667				USA 2015 -2017 wild-type High DWV (Group 4)	0.0163394	0.00278438
UK-F3 *	UK-2013, Asymptomatic nurse honey bee 1	Individual bee	UK 2013 wild-type Low DWV (Group 1)	UK 2013 wild-type	0.00140427	-2.85255	0.0151614				USA 2015 cDNA clone-derived (Group 5)	0.00273944	0.000502526
UK-F7 *	UK-2013, Asymptomatic nurse honey bee 2	Individual bee	UK 2013 wild-type Low DWV (Group 1)	UK 2013 wild-type	0.000796572	-3.09877	0.0154217
UK-E7 *	UK-2013, Symptomatic nurse honey bee 1	Individual bee	UK 2013 wild-type High DWV (Group 2)	UK 2013 wild-type	0.740198	-0.130652	0.000108641	0.00404147	0.00342254
UK-E8 *	UK-2013, Symptomatic nurse honey bee 2	Individual bee	UK 2013 wild-type High DWV (Group 2)	UK 2013 wild-type	0.713911	-0.146356	0.00053895
UK-E10 *	UK-2013, Symptomatic nurse honey bee 3	Individual bee	UK 2013 wild-type High DWV (Group 2)	UK 2013 wild-type	0.600138	-0.221749	0.00290777
UK-E11 *	UK-2013, Symptomatic nurse honey bee 4	Individual bee	UK 2013 wild-type High DWV (Group 2)	UK 2013 wild-type	0.875404	-0.0577912	0.0112748
UK-INJ4 *	UK-2013, Virus injected pupa 1 (3 d.p.i.)	Individual bee	UK 2013 wild-type High DWV (Group 2)	UK 2013 wild-type	0.0889199	-1.051	0.00456555
UK-INJ5 *	UK-2013, Virus injected pupa 2 (3 d.p.i.)	Individual bee	UK 2013 wild-type High DWV (Group 2)	UK 2013 wild-type	0.141718	-0.848576	0.00428688
UK-INJ6 *	UK-2013, Virus injected pupa 3 (3 d.p.i.)	Individual bee	UK 2013 wild-type High DWV (Group 2)	UK 2013 wild-type	0.106671	-0.971954	0.00460775
UK-VIR2 *	UK-2013, Virus preparation, 50 honey bee pupae	Pool of 50 bees	Colony UK 2013 (diversity level only)	Colony UK 2013 (diversity level only)	0.0504506	-1.29713	0.00543331	0.00543331
V113_WT15_0	USA 2017, Individual pupa injected with WT Virus USA 2015 (time 0)	Individual bee	USA 2015 -2017 wild-type Low DWV (Group 3)	USA 2015-2017 wild type	0.00612386	-2.21297	0.019442	0.0196927	0.000250718
V31_PBS	USA 2017, Individual pupa injected with PBS (3 d.p.i.)	Individual bee	USA 2015 -2017 wild-type Low DWV (Group 3)	USA 2015-2017 wild type	0.00503988	-2.29758	0.0199434
V52_Pupa15	USA 2015, Individual Varroa-exposed pupa	Individual bee	USA 2015 -2017 wild-type High DWV (Group 4)	USA 2015-2017 wild type	0.0571437	-1.24303	0.014614	0.0163394	0.00278438
V56_Pupa15	USA 2015, Individual Varroa-exposed pupa	Individual bee	USA 2015 -2017 wild-type High DWV (Group 4)	USA 2015-2017 wild type	0.639164	-0.194388	0.012802
V57_Puap15	USA 2015, Individual Varroa-exposed pupa	Individual bee	USA 2015 -2017 wild-type High DWV (Group 4)	USA 2015-2017 wild type	0.0186466	-1.7294	0.0191984
V62_Pupa15	USA 2015, Individual Varroa-exposed pupa	Individual bee	USA 2015 -2017 wild-type High DWV (Group 4)	USA 2015-2017 wild type	0.328031	-0.484085	0.0150704
V114_WT15_3	USA 2017, Individual pupa injected with WT Virus USA 2015 (3 d.p.i.)	Individual bee	USA 2015 -2017 wild-type High DWV (Group 4)	USA 2015-2017 wild type	0.292264	-0.534225	0.0200122
V22_304TR	USA 2017, Individual pupa Injected with RNA in vitro transcript DWV-306 (3 d.p.i.)	Individual bee	USA 2015 cDNA clone-derived High DWV (Group 5)	USA 2015 cDNA clone-derived	0.633916	-0.197968	0.00237793	0.00273944	0.000502526
V25_306TR	USA 2017, Individual pupa Injected with RNA in vitro transcript DWV-304 (3 d.p.i.)	Individual bee	USA 2015 cDNA clone-derived High DWV (Group 5)	USA 2015 cDNA clone-derived	0.556034	-0.254899	0.00243322
V16_422TR	USA 2017, Individual pupa Injected with RNA in vitro transcript DWV-422 (3 d.p.i.)	Individual bee	USA 2015 cDNA clone-derived High DWV (Group 5)	USA 2015 cDNA clone-derived	0.707037	-0.150558	0.0036163
V19_702TR	USA 2017, Individual pupa Injected with RNA in vitro transcript DWV-702 (3 d.p.i.)	Individual bee	USA 2015 cDNA clone-derived High DWV (Group 5)	USA 2015 cDNA clone-derived	0.66027	-0.180279	0.00298664
V21_703TR	USA 2017, Individual pupa Injected with RNA in vitro transcript DWV-703 (3 d.p.i.)	Individual bee	USA 2015 cDNA clone-derived High DWV (Group 5)	USA 2015 cDNA clone-derived	0.432911	-0.363601	0.00228314
V99_VIROCT15	USA 2015, virus particles from a Varroa-infested MD colony, pool of 50 pupae	Pool of 50 bees	Colony USA 2015 (diversity level only)	Colony USA 2015 (diversity level only)	0.983799	-0.00709359	0.0201533	0.0201533

## Sheet: Fig 4A Numerical values
Numerical values underlying Fig 4A.
Treatment	log10 [DWV copies per bee]	Average log10[DWV copies per bee]	Standard deviation, log10 [DWV copies per bee]
PBS	4.82704	4.44068	0.378643
PBS	4.58393
PBS	3.94181
PBS	4.25164
PBS	3.85759
PBS	4.57324
PBS	4.8012
PBS	4.68897
In vitro transcript - DWV clone 304D (deletion)	6.86845	6.50187	0.633324
In vitro transcript - DWV clone 304D (deletion)	7.25422
In vitro transcript - DWV clone 304D (deletion)	5.12323
In vitro transcript - DWV clone 304D (deletion)	6.85131
In vitro transcript - DWV clone 304D (deletion)	6.45772
In vitro transcript - DWV clone 304D (deletion)	6.69277
In vitro transcript - DWV clone 304D (deletion)	6.28832
In vitro transcript - DWV clone 304D (deletion)	6.47892
In vitro transcript - DWV clone 306D (deletion)	5.58354	6.19858	0.556058
In vitro transcript - DWV clone 306D (deletion)	7.22078
In vitro transcript - DWV clone 306D (deletion)	6.59826
In vitro transcript - DWV clone 306D (deletion)	5.75785
In vitro transcript - DWV clone 306D (deletion)	6.39066
In vitro transcript - DWV clone 306D (deletion)	5.86235
In vitro transcript - DWV clone 306D (deletion)	6.41368
In vitro transcript - DWV clone 306D (deletion)	5.7615
In vitro transcript - DWV clone 304	10.7269	10.3024	1.43441
In vitro transcript - DWV clone 304	6.78185
In vitro transcript - DWV clone 304	10.7429
In vitro transcript - DWV clone 304	10.534
In vitro transcript - DWV clone 304	11.0057
In vitro transcript - DWV clone 304	11.1277
In vitro transcript - DWV clone 304	10.705
In vitro transcript - DWV clone 304	10.7949
In vitro transcript - DWV clone 306	7.22529	9.07986	1.52384
In vitro transcript - DWV clone 306	7.88671
In vitro transcript - DWV clone 306	6.76994
In vitro transcript - DWV clone 306	9.95725
In vitro transcript - DWV clone 306	10.6464
In vitro transcript - DWV clone 306	10.0325
In vitro transcript - DWV clone 306	10.0903
In vitro transcript - DWV clone 306	10.0305
In vitro transcript - DWV clone 422	10.1181	10.798	0.326026
In vitro transcript - DWV clone 422	10.5017
In vitro transcript - DWV clone 422	10.9552
In vitro transcript - DWV clone 422	10.9219
In vitro transcript - DWV clone 422	10.8173
In vitro transcript - DWV clone 422	11.0458
In vitro transcript - DWV clone 422	11.029
In vitro transcript - DWV clone 422	10.9951
In vitro transcript - DWV clone 702	10.4846	9.65282	1.9995
In vitro transcript - DWV clone 702	10.8655
In vitro transcript - DWV clone 702	10.5885
In vitro transcript - DWV clone 702	7.26838
In vitro transcript - DWV clone 702	11.0878
In vitro transcript - DWV clone 702	10.3765
In vitro transcript - DWV clone 702	5.73729
In vitro transcript - DWV clone 702	10.814
In vitro transcript - DWV clone 703	10.1649	10.3498	0.128945
In vitro transcript - DWV clone 703	10.2734
In vitro transcript - DWV clone 703	10.4363
In vitro transcript - DWV clone 703	10.5388
In vitro transcript - DWV clone 703	10.3779
In vitro transcript - DWV clone 703	10.1959
In vitro transcript - DWV clone 703	10.3707
In vitro transcript - DWV clone 703	10.4407
USA 2015 wild-type (WT) DWV RNA	9.43758	10.159	0.408393
USA 2015 wild-type (WT) DWV RNA	9.90696
USA 2015 wild-type (WT) DWV RNA	10.271
USA 2015 wild-type (WT) DWV RNA	10.0821
USA 2015 wild-type (WT) DWV RNA	10.0071
USA 2015 wild-type (WT) DWV RNA	10.6823
USA 2015 wild-type (WT) DWV RNA	10.6743
USA 2015 wild-type (WT) DWV RNA	10.2109

## Sheet: Fig 5A Numerical values
Numerical values underlying Fig 5A.
Treatment	Log10 {DWV copes per bee]copies per bee	Average log10[DWV copies per bee]	Standard deviation, log10 [DWV copies per bee]
PBS 0 hr. p. i.	4.49329	6.28488	0.95437
PBS 0 hr. p. i.	6.82982
PBS 0 hr. p. i.	5.89676
PBS 0 hr. p. i.	6.81963
PBS 0 hr. p. i.	6.88831
PBS 0 hr. p. i.	6.78151
PBS 12 hr. p. i.	6.52706	6.70515	0.855973
PBS 12 hr. p. i.	6.65748
PBS 12 hr. p. i.	7.54055
PBS 12 hr. p. i.	7.81966
PBS 12 hr. p. i.	6.16173
PBS 12 hr. p. i.	5.52443
PBS 24 hr. p. i.	4.5727	6.50349	1.06796
PBS 24 hr. p. i.	7.27114
PBS 24 hr. p. i.	5.95121
PBS 24 hr. p. i.	6.97215
PBS 24 hr. p. i.	6.92238
PBS 24 hr. p. i.	7.33135
PBS 48 hr. p. i.	6.66184	6.93306	1.07767
PBS 48 hr. p. i.	7.85245
PBS 48 hr. p. i.	8.07487
PBS 48 hr. p. i.	7.63002
PBS 48 hr. p. i.	5.74494
PBS 48 hr. p. i.	5.63424
PBS 72 hr. p. i.	5.1754	6.33869	0.654583
PBS 72 hr. p. i.	6.22297
PBS 72 hr. p. i.	6.15076
PBS 72 hr. p. i.	6.70502
PBS 72 hr. p. i.	6.87225
PBS 72 hr. p. i.	6.90576
304 0 hr. p. i.	6.94863	6.19053	0.584026
304 0 hr. p. i.	6.79759
304 0 hr. p. i.	6.20856
304 0 hr. p. i.	5.99059
304 0 hr. p. i.	5.49433
304 0 hr. p. i.	5.7035
304 12 hr. p. i.	9.86265	9.51564	1.1533
304 12 hr. p. i.	10.5465
304 12 hr. p. i.	7.34675
304 12 hr. p. i.	9.17117
304 12 hr. p. i.	10.0818
304 12 hr. p. i.	10.085
304 24 hr. p. i.	11.1125	9.21687	2.85649
304 24 hr. p. i.	10.9489
304 24 hr. p. i.	10.9349
304 24 hr. p. i.	11.2402
304 24 hr. p. i.	5.4694
304 24 hr. p. i.	5.59536
304 48 hr. p. i.	10.9672	11.1509	0.186885
304 48 hr. p. i.	11.1722
304 48 hr. p. i.	10.9911
304 48 hr. p. i.	11.027
304 48 hr. p. i.	11.3697
304 48 hr. p. i.	11.3782
304 72 hr. p. i.	11.2797	9.83129	2.06395
304 72 hr. p. i.	11.1365
304 72 hr. p. i.	11.1752
304 72 hr. p. i.	11.013
304 72 hr. p. i.	6.76729
304 72 hr. p. i.	7.61603
306 0 hr. p. i.	6.70728	6.74887	0.268284
306 0 hr. p. i.	6.37302
306 0 hr. p. i.	6.50597
306 0 hr. p. i.	6.88087
306 0 hr. p. i.	7.03413
306 0 hr. p. i.	6.99195
306 12 hr. p. i.	9.67456	8.63668	1.59516
306 12 hr. p. i.	9.67735
306 12 hr. p. i.	9.40293
306 12 hr. p. i.	9.8426
306 12 hr. p. i.	6.21326
306 12 hr. p. i.	7.00936
306 24 hr. p. i.	10.7056	10.9488	0.258945
306 24 hr. p. i.	11.174
306 24 hr. p. i.	10.5748
306 24 hr. p. i.	11.1554
306 24 hr. p. i.	11.1548
306 24 hr. p. i.	10.9285
306 48 hr. p. i.	11.2837	9.69521	2.50316
306 48 hr. p. i.	11.3803
306 48 hr. p. i.	11.0921
306 48 hr. p. i.	11.4438
306 48 hr. p. i.	6.06404
306 48 hr. p. i.	6.90736
306 72 hr. p. i.	11.4967	11.7175	0.236809
306 72 hr. p. i.	11.9494
306 72 hr. p. i.	11.879
306 72 hr. p. i.	11.872
306 72 hr. p. i.	11.7469
306 72 hr. p. i.	11.361
422 0 hr. p. i.	6.95554	6.99769	0.525218
422 0 hr. p. i.	7.23822
422 0 hr. p. i.	5.99408
422 0 hr. p. i.	7.50123
422 0 hr. p. i.	7.23025
422 0 hr. p. i.	7.0668
422 12 hr. p. i.	8.92057	9.34215	0.725512
422 12 hr. p. i.	9.32207
422 12 hr. p. i.	10.1623
422 12 hr. p. i.	9.7828
422 12 hr. p. i.	8.14158
422 12 hr. p. i.	9.72357
422 24 hr. p. i.	10.8193	10.8486	0.236155
422 24 hr. p. i.	10.5749
422 24 hr. p. i.	11.211
422 24 hr. p. i.	10.9584
422 24 hr. p. i.	10.6134
422 24 hr. p. i.	10.9148
422 48 hr. p. i.	11.1671	10.0798	2.28819
422 48 hr. p. i.	6.65293
422 48 hr. p. i.	11.8304
422 48 hr. p. i.	11.5589
422 48 hr. p. i.	7.6848
422 48 hr. p. i.	11.5849
422 72 hr. p. i.	11.2677	10.7	1.35996
422 72 hr. p. i.	11.6409
422 72 hr. p. i.	11.2627
422 72 hr. p. i.	10.8081
422 72 hr. p. i.	11.2437
422 72 hr. p. i.	7.97678
702 0 hr. p. i.	6.61209	6.41052	0.505568
702 0 hr. p. i.	6.219
702 0 hr. p. i.	6.9029
702 0 hr. p. i.	6.06471
702 0 hr. p. i.	5.6894
702 0 hr. p. i.	6.97502
702 12 hr. p. i.	9.92793	8.64061	1.07267
702 12 hr. p. i.	8.78131
702 12 hr. p. i.	8.15393
702 12 hr. p. i.	9.41165
702 12 hr. p. i.	8.72743
702 12 hr. p. i.	6.84138
702 24 hr. p. i.	11.0345	10.5364	1.48504
702 24 hr. p. i.	11.6816
702 24 hr. p. i.	11.1527
702 24 hr. p. i.	11.1417
702 24 hr. p. i.	7.58457
702 24 hr. p. i.	10.6231
702 48 hr. p. i.	11.8407	11.4103	0.250948
702 48 hr. p. i.	11.5057
702 48 hr. p. i.	11.4387
702 48 hr. p. i.	11.1548
702 48 hr. p. i.	11.3314
702 48 hr. p. i.	11.1906
702 72 hr. p. i.	11.2802	10.1213	1.71825
702 72 hr. p. i.	8.7861
702 72 hr. p. i.	11.0329
702 72 hr. p. i.	7.23418
702 72 hr. p. i.	11.4751
702 72 hr. p. i.	10.9194
703 0 hr. p. i.	7.2029	6.91256	0.526788
703 0 hr. p. i.	6.68864
703 0 hr. p. i.	7.09792
703 0 hr. p. i.	7.34184
703 0 hr. p. i.	7.20547
703 0 hr. p. i.	5.93857
703 12 hr. p. i.	8.7408	8.09042	1.37113
703 12 hr. p. i.	8.88051
703 12 hr. p. i.	9.02022
703 12 hr. p. i.	5.4173
703 12 hr. p. i.	8.62703
703 12 hr. p. i.	7.85668
703 24 hr. p. i.	10.7792	10.8422	0.311622
703 24 hr. p. i.	11.3553
703 24 hr. p. i.	10.7554
703 24 hr. p. i.	11.0363
703 24 hr. p. i.	10.6579
703 24 hr. p. i.	10.4692
703 48 hr. p. i.	10.8638	10.3916	1.43795
703 48 hr. p. i.	11.0022
703 48 hr. p. i.	11.0799
703 48 hr. p. i.	7.47771
703 48 hr. p. i.	10.7126
703 48 hr. p. i.	11.2132
703 72 hr. p. i.	10.7546	10.3942	0.816789
703 72 hr. p. i.	10.0351
703 72 hr. p. i.	10.3021
703 72 hr. p. i.	9.10379
703 72 hr. p. i.	11.5588
703 72 hr. p. i.	10.6109
USA 2015 WT 0 hr. p. i.	7.69928	7.35632	0.325087
USA 2015 WT 0 hr. p. i.	7.71031
USA 2015 WT 0 hr. p. i.	7.37799
USA 2015 WT 0 hr. p. i.	6.84298
USA 2015 WT 0 hr. p. i.	7.26824
USA 2015 WT 0 hr. p. i.	7.23911
USA 2015 WT 12 hr. p. i.	9.31724	9.14593	0.894637
USA 2015 WT 12 hr. p. i.	9.70898
USA 2015 WT 12 hr. p. i.	9.2834
USA 2015 WT 12 hr. p. i.	7.38659
USA 2015 WT 12 hr. p. i.	9.86124
USA 2015 WT 12 hr. p. i.	9.31815
USA 2015 WT 24 hr. p. i.	11.5941	10.9042	0.519382
USA 2015 WT 24 hr. p. i.	10.345
USA 2015 WT 24 hr. p. i.	11.2849
USA 2015 WT 24 hr. p. i.	10.7646
USA 2015 WT 24 hr. p. i.	10.3142
USA 2015 WT 24 hr. p. i.	11.1223
USA 2015 WT 48 hr. p. i.	11.5485	10.7903	0.7998
USA 2015 WT 48 hr. p. i.	10.7959
USA 2015 WT 48 hr. p. i.	11.3006
USA 2015 WT 48 hr. p. i.	10.4645
USA 2015 WT 48 hr. p. i.	9.36554
USA 2015 WT 48 hr. p. i.	11.2668
USA 2015 WT 72 hr. p. i.	10.2846	9.76777	1.73986
USA 2015 WT 72 hr. p. i.	10.9792
USA 2015 WT 72 hr. p. i.	10.9382
USA 2015 WT 72 hr. p. i.	11.2779
USA 2015 WT 72 hr. p. i.	7.43727
USA 2015 WT 72 hr. p. i.	7.68949

## Sheet: Fig 5B Numerical values
Numerical values underlying Fig 5B.
Treatment group	NGS Library ID (S2 Table)	Sample (location, year, treatment, description)	Proportion of DWV reads
1 clonal extr. 0 dpi	V39_304EX0	USA 2017, Individual pupa injected with clonal extract DWV-304 (time 0)	0.00619458
1 clonal extr. 0 dpi	V115_A0	USA 2017, Individual pupa injected with clonal extract DWV-304 (time 0)	0.00654039
1 clonal extr. 0 dpi	V35_306EX0	USA 2017, Individual pupa injected with clonal extract DWV-306 (time 0)	0.00632812
1 clonal extr. 0 dpi	V119_C0	USA 2017, Individual pupa injected with clonal extract DWV-422 (time 0)	0.00963985
1 clonal extr. 0 dpi	v121_D0	USA 2017, Individual pupa injected with clonal extract DWV-702 (time 0)	0.00852362
1 clonal extr. 0 dpi	V123_E0	USA 2017, Individual pupa injected with clonal extract DWV-703 (time 0)	0.00805939
5 clonal extr. 0 dpi	V111_ABCDE_0	USA 2017, Individual pupa injected with clonal five clonal extracts (time 0)	0.00647547
USA 2015 WT 0 dpi	V113_WT15_0	USA 2017, Individual pupa injected with WT Virus USA 2015 (time 0)	0.00612386
PBS 3 dpi	V31_PBS	PBS inj. (3 d.p.i.)	0.00503988
1 clonal extr. 3 dpi	V42_304EX3	USA 2017, Individual pupa injected with clonal extract DWV-304 (3 d.p.i.)	0.394448
1 clonal extr. 3 dpi	V116_A3	USA 2017, Individual pupa injected with clonal extract DWV-304 (3 d.p.i.)	0.531571
1 clonal extr. 3 dpi	V38_306EX3	USA 2017, Individual pupa injected with clonal extract 306 (3 d.p.i.)	0.503995
1 clonal extr. 3 dpi	v120_C3	USA 2017, Individual pupa injected with clonal extract DWV-422 (3 d.p.i.)	0.600286
1 clonal extr. 3 dpi	V122_D3	USA 2017, Individual pupa injected with clonal extract DWV-702 (3 d.p.i.)	0.223654
1 clonal extr. 3 dpi	V124_E3	USA 2017, Individual pupa injected with clonal extract DWV-703 (3 d.p.i.)	0.583907
2 clonal extr. 3 dpi	V101_AB3	USA 2017, Individual pupa, clone-derived extracts 304+306 (3 d.p.i.)	0.564962
2 clonal extr. 3 dpi	V102_AC3	USA 2017, Individual pupa, clone-derived extracts 304+422 (3 d.p.i.)	0.646407
2 clonal extr. 3 dpi	V103_AD3	USA 2017, Individual pupa, clone-derived extracts 304+702 (3 d.p.i.)	0.569003
2 clonal extr. 3 dpi	V104_AE3	USA 2017, Individual pupa, clone-derived extracts 304+703 (3 d.p.i.)	0.604808
2 clonal extr. 3 dpi	V105_BC3	USA 2017, Individual pupa, clone-derived extracts 306+422 (3 d.p.i.)	0.506798
2 clonal extr. 3 dpi	V106_BD3	USA 2017, Individual pupa, clone-derived extracts 306+702 (3 d.p.i.)	0.487463
2 clonal extr. 3 dpi	V107_BE3	USA 2017, Individual pupa, clone-derived extracts 306+703 (3 d.p.i.)	0.482962
2 clonal extr. 3 dpi	V108_CD3	USA 2017, Individual pupa, clone-derived extracts 422+702 (3 d.p.i.)	0.398344
2 clonal extr. 3 dpi	V109_CE3	USA 2017, Individual pupa, clone-derived extracts 422+703 (3 d.p.i.)	0.517223
2 clonal extr. 3 dpi	V110_DE3	USA 2017, Individual pupa, clone-derived extracts 702+703 (3 d.p.i.)	0.54474
5 clonal extr. 3 dpi	V112_ABCDE_3	USA 2017, Individual pupa injected with clonal five clonal extracts (3 d.p.i.)	0.506436
USA 2015 WT 5 dpi	V114_WT15_3	USA 2017, Individual pupa injected with WT Virus USA 2015 (3 d.p.i.)	0.292264

## Sheet: Fig 5C Numerical values
Numerical values underlying Fig 5B.
Recombinant breakpoints generated in individual mixed infections				Average proportion of recombinant reads in a genome sections
Position in DWV genome (nt)	Recombinant reads (%)			DWV genome sections (nt)	Average recombinant (%)
721	0.00131363			500	0
1005	0.000281294			1000	0.00131363
1212	0.000606994			1500	0.00301306
1270	0.00149112			2000	0.00218068
1295	0.00063365			2500	0.000636983
1551	0.00196933			3000	0.000292683
1766	0.000211349			3500	0
2403	0.000636983			4000	0.00681345
2591	0.000292683			4500	0.000331071
3851	0.00108364			5000	0.000231147
3856	0.00385595			5500	0.000271076
3861	0.000573592			6000	0
3986	0.00130027			6500	0.00330844
4451	0.000331071			7000	0.00537065
4738	0.000231147			7500	0.00842825
5416	0.000271076			8000	0.000686405
6068	0.000210225			8500	0.00295283
6392	0.000280225			9000	0.00193422
6451	0.00027897			9500	0.000901354
6463	0.00253902			10000	0.0007782
6612	0.00049639			10500	0.00503856
6692	0.00229527
6724	0.000698058
6730	0.000418449
6763	0.0012605
6946	0.000201979
7016	0.000312391
7065	0.00194846
7137	0.00271191
7163	0.000256783
7180	0.000246629
7219	0.000309679
7278	0.000253028
7336	0.000213967
7366	0.000286094
7367	0.000439797
7402	0.000210926
7451	0.00123859
7896	0.000320794
7971	0.000365611
8052	0.000240211
8070	0.000321647
8088	0.000326711
8110	0.000231844
8154	0.000890361
8310	0.000206026
8365	0.000736032
8671	0.000378327
8693	0.000216826
8750	0.000402762
8795	0.000208362
8806	0.000457969
8949	0.000269974
9180	0.000602186
9223	0.000299168
9925	0.000480846
9956	0.000297354
10031	0.0002638
10051	0.00477476

## Sheet: Fig 7BC Numerical values
Numerical values underlying Figs 7BC
Fig 7B
Treatment group	Log10 [DWV copies per bee]	Average Log10 [DWV copies per bee]	Standard deviation Log10 [DWV copies per bee]
Mock-infected ds304	11.2136	8.51831	1.7331
Mock-infected ds304	4.73384
Mock-infected ds304	10.8635
Mock-infected ds304	10.7224
Mock-infected ds304	7.9177
Mock-infected ds304	8.68562
Mock-infected ds304	8.15281
Mock-infected ds304	6.69197
Mock-infected ds304	8.49665
Mock-infected ds304	8.32209
Mock-infected ds304	8.28624
Mock-infected ds304	8.13322
Mock-infected ds422	7.50442	8.1534	1.78897
Mock-infected ds422	11.0482
Mock-infected ds422	10.7958
Mock-infected ds422	4.93979
Mock-infected ds422	11.0073
Mock-infected ds422	7.83412
Mock-infected ds422	7.6204
Mock-infected ds422	7.67684
Mock-infected ds422	8.01334
Mock-infected ds422	6.6406
Mock-infected ds422	7.25326
Mock-infected ds422	7.50677
DWV-304 ds304	6.60033	7.75704	2.25246
DWV-304 ds304	8.67539
DWV-304 ds304	5.13815
DWV-304 ds304	11.2436
DWV-304 ds304	6.95927
DWV-304 ds304	7.13226
DWV-304 ds304	8.71263
DWV-304 ds304	5.04261
DWV-304 ds304	6.12663
DWV-304 ds304	5.3333
DWV-304 ds304	11.172
DWV-304 ds304	10.9483
DWV-304 ds422	6.96698	9.89258	1.17859
DWV-304 ds422	9.9657
DWV-304 ds422	9.45282
DWV-304 ds422	8.27016
DWV-304 ds422	10.7779
DWV-304 ds422	10.8756
DWV-304 ds422	9.32615
DWV-304 ds422	10.9967
DWV-304 ds422	10.7994
DWV-304 ds422	10.0589
DWV-304 ds422	10.8432
DWV-304 ds422	10.3774
DWV-422 ds304	9.94601	8.80073	1.92844
DWV-422 ds304	8.15476
DWV-422 ds304	4.42172
DWV-422 ds304	7.55147
DWV-422 ds304	11.2618
DWV-422 ds304	10.738
DWV-422 ds304	7.90777
DWV-422 ds304	11.1782
DWV-422 ds304	8.73627
DWV-422 ds304	8.70743
DWV-422 ds304	6.81282
DWV-422 ds304	10.1925
DWV-422 ds422	10.143	8.58219	1.58231
DWV-422 ds422	6.73305
DWV-422 ds422	7.28686
DWV-422 ds422	8.13954
DWV-422 ds422	7.55183
DWV-422 ds422	10.7627
DWV-422 ds422	7.83577
DWV-422 ds422	7.09818
DWV-422 ds422	10.9996
DWV-422 ds422	10.8736
DWV-422 ds422	6.95601
DWV-422 ds422	8.6062
Fig 7C
Treatment group	Log10 [DWV copies per bee]	Average Log10 [DWV copies per bee]	Standard deviation Log10 [DWV copies per bee]
Mock-infected ds304	6.53611	5.21212	1.00935
Mock-infected ds304	5.76615
Mock-infected ds304	4.60476
Mock-infected ds304	3.383
Mock-infected ds304	5.58642
Mock-infected ds304	6.18742
Mock-infected ds304	4.52678
Mock-infected ds304	5.56214
Mock-infected ds304	4.48588
Mock-infected ds304	5.73865
Mock-infected ds304	6.11358
Mock-infected ds304	6.10227
Mock-infected ds304	5.89029
Mock-infected ds304	3.70895
Mock-infected ds304	3.383
Mock-infected ds304	5.81853
Mock-infected ds422	5.75036	5.12773	1.15064
Mock-infected ds422	6.26464
Mock-infected ds422	3.64497
Mock-infected ds422	5.83613
Mock-infected ds422	4.96792
Mock-infected ds422	3.74631
Mock-infected ds422	6.54561
Mock-infected ds422	3.383
Mock-infected ds422	6.11757
Mock-infected ds422	6.05261
Mock-infected ds422	3.383
Mock-infected ds422	6.0725
Mock-infected ds422	5.83884
Mock-infected ds422	4.18473
DWV-304 ds304	11.1382	9.06629	1.42044
DWV-304 ds304	7.60552
DWV-304 ds304	8.27677
DWV-304 ds304	8.32682
DWV-304 ds304	8.40223
DWV-304 ds304	8.10306
DWV-304 ds304	8.08398
DWV-304 ds304	8.30082
DWV-304 ds304	8.11218
DWV-304 ds304	8.32445
DWV-304 ds304	11.2931
DWV-304 ds304	11.3656
DWV-304 ds304	8.27536
DWV-304 ds304	11.162
DWV-304 ds304	8.18549
DWV-304 ds304	11.2804
DWV-304 ds304	7.89092
DWV-304 ds422	11.3673	10.4463	1.45687
DWV-304 ds422	11.0757
DWV-304 ds422	11.1406
DWV-304 ds422	11.2623
DWV-304 ds422	11.4042
DWV-304 ds422	11.3619
DWV-304 ds422	11.2574
DWV-304 ds422	11.3941
DWV-304 ds422	7.96495
DWV-304 ds422	7.77642
DWV-304 ds422	11.302
DWV-304 ds422	8.04887
DWV-422 ds304	10.9524	7.49003	2.35309
DWV-422 ds304	3.73093
DWV-422 ds304	5.55049
DWV-422 ds304	3.70306
DWV-422 ds304	10.7961
DWV-422 ds304	6.79502
DWV-422 ds304	5.60941
DWV-422 ds304	8.10781
DWV-422 ds304	11.3268
DWV-422 ds304	8.09449
DWV-422 ds304	8.45106
DWV-422 ds304	7.55448
DWV-422 ds304	6.18916
DWV-422 ds304	7.99928
DWV-422 ds422	10.5911	8.52912	2.66694
DWV-422 ds422	4.40384
DWV-422 ds422	7.94324
DWV-422 ds422	11.4008
DWV-422 ds422	10.904
DWV-422 ds422	10.6083
DWV-422 ds422	5.55624
DWV-422 ds422	10.8648
DWV-422 ds422	5.23008
DWV-422 ds422	10.7509
DWV-422 ds422	5.7663
DWV-422 ds422	11.1566
DWV-422 ds422	5.70232
